# Supplementary material for: Evolutionary history of tyrosine-supplementing endosymbionts in pollen-feeding beetles
Source: ISME J. 2024 Jun 11;18(1):wrae080. doi: 10.1093/ismejo/wrae080 (PMC11191362; doi:10.1093/ismejo/wrae080)
Supplement: Supplementary_file_02-cog_kegg_wrae080 [file supplementary_file_02-cog_kegg_wrae080.xlsx]

## Sheet: Tabelle1
				Dasytastes-clade			Supplementary file 02: Overview of hierarchical orthologues and respective KEGG annotation.
				Danacea-clade			Hierarchical orthologues were determined using Orthofinder version 2.5.5 (parameters: "-S diamond -M msa -A muscle -T iqtree").
				Listrus-clade			KEGG annotations were produced for the same input files. The KO number was compared across the 20 Dasytiphilus strains, only 2 cases showed more than one KO number assigned to the same orthologue (marked by unclear).
				Dasytes-clade			There are two columns for each Dasytiphilus strain, which are named according to their host. The left column states whether the gene was present (indicated by the host name presence) or abscent (indicated by NA). In the right column it states whether the gene was recognized by KEGG (yes) or not (no).
HOG	KO	lvl1	lvl2	lvl3	lvl4	Danacea_nigritarsis_GER	DngrGER_KO_assigned	Danacea_nigritarsis_ITA	DngrITA_KO_assigned	Dasytastes_bicolor	Dbic_KO_assigned	Dasytastes_sp_01	Dsp01_KO_assigned	Dasytastes_sp_02	Dsp02_KO_assigned	Dasytes_aeratus	Daer_KO_assigned	Dasytes_alpigradus	Dalp_KO_assigned	Dasytes_lineellus	Dlin_KO_assigned	Dasytes_niger	Dnig_KO_assigned	Dasytes_plumbeus	Dplu_KO_assigned	Dasytes_seminudus	Dsem_KO_assigned	Dasytes_virens	Dvir_KO_assigned	Listrus_sp_00	Lsp00_KO_assigned	Listrus_sp_01	Lsp01_KO_assigned	Listrus_sp_02	Lsp02_KO_assigned	Listrus_sp_04	Lsp04_KO_assigned	Listrus_sp_06	Lsp06_KO_assigned	Listrus_sp_07	Lsp07_KO_assigned	Listrus_sp_09	Lsp09_KO_assigned	Psilothrix_viridicoerulea	Pvir_KO_assigned
N0.HOG0000023	K03695	Organismal Systems	Aging	Longevity regulating pathway - multiple species	clpB; ATP-dependent Clp protease ATP-binding subunit ClpB	Danacea_nigritarsis_GER	yes	Danacea_nigritarsis_ITA	yes	Dasytastes_bicolor_224	yes	Dasytastes_sp_01_96	yes	Dasytastes_sp_02_127	yes	Dasytes_aeratus_14	yes	Dasytes_alpigradus_434	yes	Dasytes_lineellus_340	yes	Dasytes_niger_354	yes	Dasytes_plumbeus_337	yes	Dasytes_seminudus_220	yes	Dasytes_virens_338	yes	Listrus_sp_DRAFT_retry_contig01_PROKKARAST_231	yes	Listrus_sp_01_321	yes	Listrus_sp_02_100	yes	Listrus_sp_04_310	yes	Listrus_sp_06_365	yes	Listrus_sp_07_256	yes	Listrus_sp_09_365	yes	Psilothrix_viridicoerulea_347	yes
N0.HOG0000024	K06180	Brite Hierarchies	Protein families: genetic information processing	Ribosome biogenesis	rluD; 23S rRNA pseudouridine1911/1915/1917 synthase	Danacea_nigritarsis_GER_1	yes	Danacea_nigritarsis_ITA_1	yes	Dasytastes_bicolor_223	yes	Dasytastes_sp_01_97	yes	Dasytastes_sp_02_128	yes	Dasytes_aeratus_15	yes	Dasytes_alpigradus_433	yes	Dasytes_lineellus_341	yes	Dasytes_niger_353	yes	Dasytes_plumbeus_336	yes	Dasytes_seminudus_219	yes	Dasytes_virens_337	yes	Listrus_sp_DRAFT_retry_contig01_PROKKARAST_230	yes	Listrus_sp_01_319	yes	Listrus_sp_02_101	yes	Listrus_sp_04_311	yes	Listrus_sp_06_364	yes	Listrus_sp_07_257	yes	Listrus_sp_09_364	yes	Psilothrix_viridicoerulea_346	yes
N0.HOG0000030	K00962	Genetic Information Processing	Folding, sorting and degradation	RNA degradation	pnp, PNPT1; polyribonucleotide nucleotidyltransferase	Danacea_nigritarsis_GER_10	yes	Danacea_nigritarsis_ITA_9	yes	Dasytastes_bicolor_213	yes	Dasytastes_sp_01_107	yes	Dasytastes_sp_02_139	yes	Dasytes_aeratus_24	yes	Dasytes_alpigradus_424	yes	Dasytes_lineellus_351	yes	Dasytes_niger_344	yes	Dasytes_plumbeus_327	yes	Dasytes_seminudus_209	yes	Dasytes_virens_328	yes	Listrus_sp_DRAFT_retry_contig01_PROKKARAST_220	yes	Listrus_sp_01_311	yes	Listrus_sp_02_111	yes	Listrus_sp_04_321	yes	Listrus_sp_06_355	yes	Listrus_sp_07_160	yes	Listrus_sp_09_355	yes	Psilothrix_viridicoerulea_339	yes
N0.HOG0000085	K02899	Genetic Information Processing	Translation	Ribosome	RP-L27, MRPL27, rpmA; large subunit ribosomal protein L27	Danacea_nigritarsis_GER_100	yes	Danacea_nigritarsis_ITA_97	yes	Dasytastes_bicolor_112	yes	Dasytastes_sp_01_209	yes	Dasytastes_sp_02_239	yes	Dasytes_aeratus_112	yes	Dasytes_alpigradus_333	yes	Dasytes_lineellus_452	yes	Dasytes_niger_256	yes	Dasytes_plumbeus_238	yes	Dasytes_seminudus_108	yes	Dasytes_virens_239	yes	Listrus_sp_DRAFT_retry_contig01_PROKKARAST_132	yes	Listrus_sp_01_241	yes	Listrus_sp_02_196	yes	Listrus_sp_04_201	yes	Listrus_sp_06_265	yes	Listrus_sp_07_488	yes	Listrus_sp_09_267	yes	Psilothrix_viridicoerulea_252	yes
N0.HOG0000086	K02888	Genetic Information Processing	Translation	Ribosome	RP-L21, MRPL21, rplU; large subunit ribosomal protein L21	Danacea_nigritarsis_GER_101	yes	Danacea_nigritarsis_ITA_98	yes	Dasytastes_bicolor_111	yes	Dasytastes_sp_01_210	yes	Dasytastes_sp_02_240	yes	Dasytes_aeratus_113	yes	Dasytes_alpigradus_332	yes	Dasytes_lineellus_453	yes	Dasytes_niger_255	yes	Dasytes_plumbeus_237	yes	Dasytes_seminudus_107	yes	Dasytes_virens_238	yes	Listrus_sp_DRAFT_retry_contig01_PROKKARAST_131	yes	Listrus_sp_01_240	yes	Listrus_sp_02_197	yes	Listrus_sp_04_202	yes	Listrus_sp_06_264	yes	Listrus_sp_07_487	yes	Listrus_sp_09_266	yes	Psilothrix_viridicoerulea_251	yes
N0.HOG0000332	K00790	Metabolism	Carbohydrate metabolism	Amino sugar and nucleotide sugar metabolism	murA; UDP-N-acetylglucosamine 1-carboxyvinyltransferase	Danacea_nigritarsis_GER_102	yes	Danacea_nigritarsis_ITA_99	yes	Dasytastes_bicolor_110	yes	Dasytastes_sp_01_211	yes	Dasytastes_sp_02_241	yes	NA	NA	Dasytes_alpigradus_331	yes	Dasytes_lineellus_454	yes	Dasytes_niger_254	yes	NA	NA	Dasytes_seminudus_106	yes	NA	NA	Listrus_sp_DRAFT_retry_contig01_PROKKARAST_130	yes	Listrus_sp_01_239	yes	Listrus_sp_02_198	yes	Listrus_sp_04_203	yes	Listrus_sp_06_263	yes	NA	NA	Listrus_sp_09_265	yes	NA	NA
N0.HOG0000437	NA					Danacea_nigritarsis_GER_103	no	Danacea_nigritarsis_ITA_100	no	Dasytastes_bicolor_109	no	Dasytastes_sp_01_212	no	Dasytastes_sp_02_242	no	NA	NA	Dasytes_alpigradus_330	no	Dasytes_lineellus_455	no	Dasytes_niger_253	no	Dasytes_plumbeus_236	no	Dasytes_seminudus_105	no	Dasytes_virens_237	no	NA	NA	NA	NA	NA	NA	NA	NA	NA	NA	NA	NA	NA	NA	Psilothrix_viridicoerulea_247	no
N0.HOG0000573	K03600	Brite Hierarchies	Protein families: genetic information processing	Transcription machinery	sspB; stringent starvation protein B	Danacea_nigritarsis_GER_104	yes	Danacea_nigritarsis_ITA_102	no	NA	NA	NA	NA	NA	NA	NA	NA	NA	NA	NA	NA	NA	NA	NA	NA	NA	NA	NA	NA	NA	NA	NA	NA	NA	NA	NA	NA	NA	NA	NA	NA	NA	NA	NA	NA
N0.HOG0000473	K03599	Brite Hierarchies	Protein families: genetic information processing	Transcription machinery	sspA, mglA; stringent starvation protein A	Danacea_nigritarsis_GER_105	yes	Danacea_nigritarsis_ITA_103	yes	Dasytastes_bicolor_108	yes	Dasytastes_sp_01_213	yes	Dasytastes_sp_02_243	yes	NA	NA	NA	NA	Dasytes_lineellus_456	yes	NA	NA	NA	NA	Dasytes_seminudus_104	yes	NA	NA	NA	NA	NA	NA	NA	NA	NA	NA	NA	NA	NA	NA	NA	NA	NA	NA
N0.HOG0000087	K02996	Genetic Information Processing	Translation	Ribosome	RP-S9, MRPS9, rpsI; small subunit ribosomal protein S9	Danacea_nigritarsis_GER_106	yes	Danacea_nigritarsis_ITA_104	yes	Dasytastes_bicolor_107	yes	Dasytastes_sp_01_214	yes	Dasytastes_sp_02_244	yes	Dasytes_aeratus_114	yes	Dasytes_alpigradus_329	yes	Dasytes_lineellus_457	yes	Dasytes_niger_252	yes	Dasytes_plumbeus_235	yes	Dasytes_seminudus_103	yes	Dasytes_virens_236	yes	Listrus_sp_DRAFT_retry_contig01_PROKKARAST_129	yes	Listrus_sp_01_238	yes	Listrus_sp_02_199	yes	Listrus_sp_04_205	yes	Listrus_sp_06_262	yes	Listrus_sp_07_468	yes	Listrus_sp_09_264	yes	Psilothrix_viridicoerulea_246	yes
N0.HOG0000088	K02871	Genetic Information Processing	Translation	Ribosome	RP-L13, MRPL13, rplM; large subunit ribosomal protein L13	Danacea_nigritarsis_GER_107	yes	Danacea_nigritarsis_ITA_105	yes	Dasytastes_bicolor_106	yes	Dasytastes_sp_01_215	yes	Dasytastes_sp_02_245	yes	Dasytes_aeratus_115	yes	Dasytes_alpigradus_328	yes	Dasytes_lineellus_458	yes	Dasytes_niger_251	yes	Dasytes_plumbeus_234	yes	Dasytes_seminudus_102	yes	Dasytes_virens_235	yes	Listrus_sp_DRAFT_retry_contig01_PROKKARAST_128	yes	Listrus_sp_01_237	yes	Listrus_sp_02_200	yes	Listrus_sp_04_206	yes	Listrus_sp_06_261	yes	Listrus_sp_07_208	yes	Listrus_sp_09_263	yes	Psilothrix_viridicoerulea_245	yes
N0.HOG0000333	K00024	Metabolism	Carbohydrate metabolism	Citrate cycle (TCA cycle)	mdh; malate dehydrogenase	Danacea_nigritarsis_GER_108	yes	Danacea_nigritarsis_ITA_106	yes	Dasytastes_bicolor_105	yes	Dasytastes_sp_01_217	yes	Dasytastes_sp_02_246	yes	Dasytes_aeratus_116	yes	Dasytes_alpigradus_327	yes	Dasytes_lineellus_459	yes	Dasytes_niger_250	yes	Dasytes_plumbeus_233	yes	Dasytes_seminudus_101	yes	Dasytes_virens_234	yes	Listrus_sp_DRAFT_retry_contig01_PROKKARAST_127	yes	NA	NA	Listrus_sp_02_201	yes	Listrus_sp_04_207	yes	Listrus_sp_06_260	yes	Listrus_sp_07_207	yes	Listrus_sp_09_262	yes	Psilothrix_viridicoerulea_244	yes
N0.HOG0000089	K03089	Brite Hierarchies	Protein families: genetic information processing	Transcription machinery	rpoH; RNA polymerase sigma-32 factor	Danacea_nigritarsis_GER_109	yes	Danacea_nigritarsis_ITA_107	yes	Dasytastes_bicolor_104	yes	Dasytastes_sp_01_218	yes	Dasytastes_sp_02_247	yes	Dasytes_aeratus_117	yes	Dasytes_alpigradus_326	yes	Dasytes_lineellus_460	yes	Dasytes_niger_249	yes	Dasytes_plumbeus_232	yes	Dasytes_seminudus_100	yes	Dasytes_virens_233	yes	Listrus_sp_DRAFT_retry_contig01_PROKKARAST_126	yes	Listrus_sp_01_235	yes	Listrus_sp_02_202	yes	Listrus_sp_04_208	yes	Listrus_sp_06_259	yes	Listrus_sp_07_206	yes	Listrus_sp_09_261	yes	Psilothrix_viridicoerulea_243	yes
N0.HOG0000031	K02956	Genetic Information Processing	Translation	Ribosome	RP-S15, MRPS15, rpsO; small subunit ribosomal protein S15	Danacea_nigritarsis_GER_11	yes	Danacea_nigritarsis_ITA_10	yes	Dasytastes_bicolor_212	yes	Dasytastes_sp_01_108	yes	Dasytastes_sp_02_140	yes	Dasytes_aeratus_25	yes	Dasytes_alpigradus_423	yes	Dasytes_lineellus_352	yes	Dasytes_niger_343	yes	Dasytes_plumbeus_326	yes	Dasytes_seminudus_208	yes	Dasytes_virens_327	yes	Listrus_sp_DRAFT_retry_contig01_PROKKARAST_219	yes	Listrus_sp_01_310	yes	Listrus_sp_02_112	yes	Listrus_sp_04_322	yes	Listrus_sp_06_354	yes	Listrus_sp_07_159	yes	Listrus_sp_09_354	yes	Psilothrix_viridicoerulea_338	yes
N0.HOG0000005	NA					Danacea_nigritarsis_GER_110	no	NA	NA	NA	NA	NA	NA	NA	NA	NA	NA	NA	NA	NA	NA	NA	NA	NA	NA	NA	NA	NA	NA	NA	NA	NA	NA	NA	NA	NA	NA	NA	NA	NA	NA	NA	NA	NA	NA
N0.HOG0000090	K08316	Brite Hierarchies	Protein families: genetic information processing	Ribosome biogenesis	rsmD; 16S rRNA (guanine966-N2)-methyltransferase	Danacea_nigritarsis_GER_112	yes	Danacea_nigritarsis_ITA_112	yes	Dasytastes_bicolor_102	yes	Dasytastes_sp_01_220	yes	Dasytastes_sp_02_249	yes	Dasytes_aeratus_119	yes	Dasytes_alpigradus_324	yes	Dasytes_lineellus_462	yes	Dasytes_niger_247	yes	Dasytes_plumbeus_230	yes	Dasytes_seminudus_98	yes	Dasytes_virens_231	yes	Listrus_sp_DRAFT_retry_contig01_PROKKARAST_124	yes	Listrus_sp_01_234	yes	Listrus_sp_02_203	yes	Listrus_sp_04_209	yes	Listrus_sp_06_258	yes	Listrus_sp_07_205	yes	Listrus_sp_09_260	yes	Psilothrix_viridicoerulea_241	yes
N0.HOG0000415	K04085	Genetic Information Processing	Folding, sorting and degradation	Sulfur relay system	tusA, sirA; tRNA 2-thiouridine synthesizing protein A	Danacea_nigritarsis_GER_113	yes	Danacea_nigritarsis_ITA_113	yes	Dasytastes_bicolor_100	yes	Dasytastes_sp_01_223	yes	Dasytastes_sp_02_252	yes	Dasytes_aeratus_121	yes	Dasytes_alpigradus_322	yes	Dasytes_lineellus_464	yes	Dasytes_niger_245	yes	Dasytes_plumbeus_228	yes	Dasytes_seminudus_96	yes	Dasytes_virens_229	yes	NA	NA	NA	NA	NA	NA	NA	NA	NA	NA	NA	NA	NA	NA	Psilothrix_viridicoerulea_239	yes
N0.HOG0000091	K01414	Brite Hierarchies	Protein families: metabolism	Peptidases and inhibitors	prlC; oligopeptidase A	Danacea_nigritarsis_GER_114	yes	Danacea_nigritarsis_ITA_114	yes	Dasytastes_bicolor_98	yes	Dasytastes_sp_01_225	yes	Dasytastes_sp_02_254	yes	Dasytes_aeratus_122	yes	Dasytes_alpigradus_321	yes	Dasytes_lineellus_466	yes	Dasytes_niger_244	yes	Dasytes_plumbeus_227	yes	Dasytes_seminudus_94	yes	Dasytes_virens_228	yes	Listrus_sp_DRAFT_retry_contig01_PROKKARAST_122	yes	Listrus_sp_01_232	yes	Listrus_sp_02_205	yes	Listrus_sp_04_212	yes	Listrus_sp_06_256	yes	Listrus_sp_07_203	yes	Listrus_sp_09_257	yes	Psilothrix_viridicoerulea_238	yes
N0.HOG0000092	NA					Danacea_nigritarsis_GER_115	no	Danacea_nigritarsis_ITA_115	no	Dasytastes_bicolor_97	no	Dasytastes_sp_01_226	no	Dasytastes_sp_02_255	no	Dasytes_aeratus_123	no	Dasytes_alpigradus_320	no	Dasytes_lineellus_467	no	Dasytes_niger_243	no	Dasytes_plumbeus_226	no	Dasytes_seminudus_93	no	Dasytes_virens_227	no	Listrus_sp_DRAFT_retry_contig01_PROKKARAST_121	no	Listrus_sp_01_231	no	Listrus_sp_02_206	no	Listrus_sp_04_213	no	Listrus_sp_06_255	no	Listrus_sp_07_202	no	Listrus_sp_09_256	no	Psilothrix_viridicoerulea_237	no
N0.HOG0000416	K01955	Metabolism	Nucleotide metabolism	Pyrimidine metabolism	carB, CPA2; carbamoyl-phosphate synthase large subunit	Danacea_nigritarsis_GER_116	yes	Danacea_nigritarsis_ITA_116	yes	Dasytastes_bicolor_95	yes	Dasytastes_sp_01_228	yes	Dasytastes_sp_02_257	yes	Dasytes_aeratus_124	yes	Dasytes_alpigradus_319	yes	Dasytes_lineellus_469	yes	Dasytes_niger_242	yes	Dasytes_plumbeus_225	yes	Dasytes_seminudus_91	yes	Dasytes_virens_226	yes	NA	NA	NA	NA	NA	NA	NA	NA	NA	NA	NA	NA	NA	NA	Psilothrix_viridicoerulea_236	yes
N0.HOG0000417	K01956	Metabolism	Nucleotide metabolism	Pyrimidine metabolism	carA, CPA1; carbamoyl-phosphate synthase small subunit	Danacea_nigritarsis_GER_117	yes	Danacea_nigritarsis_ITA_117	yes	Dasytastes_bicolor_94	yes	Dasytastes_sp_01_229	yes	Dasytastes_sp_02_258	yes	Dasytes_aeratus_125	yes	Dasytes_alpigradus_318	yes	Dasytes_lineellus_470	yes	Dasytes_niger_241	yes	Dasytes_plumbeus_224	yes	Dasytes_seminudus_90	yes	Dasytes_virens_225	yes	NA	NA	NA	NA	NA	NA	NA	NA	NA	NA	NA	NA	NA	NA	Psilothrix_viridicoerulea_235	yes
N0.HOG0000015	K03527	Metabolism	Metabolism of terpenoids and polyketides	Terpenoid backbone biosynthesis	ispH, lytB; 4-hydroxy-3-methylbut-2-en-1-yl diphosphate reductase	Danacea_nigritarsis_GER_118	yes	Danacea_nigritarsis_ITA_118	yes	Dasytastes_bicolor_92	yes	Dasytastes_sp_01_231	yes	Dasytastes_sp_02_260	yes	Dasytes_aeratus_126	yes	Dasytes_alpigradus_317	yes	Dasytes_lineellus_472	yes	Dasytes_niger_240	yes	Dasytes_plumbeus_223	yes	Dasytes_seminudus_88	yes	Dasytes_virens_224	yes	Listrus_sp_DRAFT_retry_contig01_PROKKARAST_118	yes	Listrus_sp_01_230	yes	Listrus_sp_02_211	yes	Listrus_sp_04_215	no	Listrus_sp_06_251	yes	NA	NA	Listrus_sp_09_254	yes	Psilothrix_viridicoerulea_234	yes
N0.HOG0000334	K03101	Genetic Information Processing	Folding, sorting and degradation	Protein export	lspA; signal peptidase II	Danacea_nigritarsis_GER_119	yes	Danacea_nigritarsis_ITA_119	yes	Dasytastes_bicolor_91	yes	Dasytastes_sp_01_232	yes	Dasytastes_sp_02_261	yes	Dasytes_aeratus_127	yes	Dasytes_alpigradus_316	yes	Dasytes_lineellus_473	yes	Dasytes_niger_239	yes	Dasytes_plumbeus_222	yes	Dasytes_seminudus_87	yes	Dasytes_virens_223	yes	Listrus_sp_DRAFT_retry_contig01_PROKKARAST_117	yes	Listrus_sp_01_229	yes	Listrus_sp_02_212	yes	NA	NA	Listrus_sp_06_250	yes	Listrus_sp_07_298	yes	Listrus_sp_09_253	yes	Psilothrix_viridicoerulea_233	yes
N0.HOG0000032	K03177	Brite Hierarchies	Protein families: genetic information processing	Transfer RNA biogenesis	truB, PUS4, TRUB1; tRNA pseudouridine55 synthase	Danacea_nigritarsis_GER_12	yes	Danacea_nigritarsis_ITA_11	yes	Dasytastes_bicolor_211	yes	Dasytastes_sp_01_109	yes	Dasytastes_sp_02_141	yes	Dasytes_aeratus_26	yes	Dasytes_alpigradus_422	yes	Dasytes_lineellus_353	yes	Dasytes_niger_342	yes	Dasytes_plumbeus_325	yes	Dasytes_seminudus_207	yes	Dasytes_virens_326	yes	Listrus_sp_DRAFT_retry_contig01_PROKKARAST_218	yes	Listrus_sp_01_309	yes	Listrus_sp_02_113	yes	Listrus_sp_04_323	yes	Listrus_sp_06_353	yes	Listrus_sp_07_158	yes	Listrus_sp_09_353	yes	Psilothrix_viridicoerulea_337	yes
N0.HOG0000093	K01870	Genetic Information Processing	Translation	Aminoacyl-tRNA biosynthesis	IARS, ileS; isoleucyl-tRNA synthetase	Danacea_nigritarsis_GER_120	yes	Danacea_nigritarsis_ITA_120	yes	Dasytastes_bicolor_90	yes	Dasytastes_sp_01_233	yes	Dasytastes_sp_02_262	yes	Dasytes_aeratus_128	yes	Dasytes_alpigradus_315	yes	Dasytes_lineellus_474	yes	Dasytes_niger_238	yes	Dasytes_plumbeus_221	yes	Dasytes_seminudus_86	yes	Dasytes_virens_222	yes	Listrus_sp_DRAFT_retry_contig01_PROKKARAST_116	yes	Listrus_sp_01_228	yes	Listrus_sp_02_213	yes	Listrus_sp_04_455	no	Listrus_sp_06_249	yes	Listrus_sp_07_297	yes	Listrus_sp_09_252	yes	Psilothrix_viridicoerulea_232	yes
N0.HOG0000094	K02968	Genetic Information Processing	Translation	Ribosome	RP-S20, rpsT; small subunit ribosomal protein S20	Danacea_nigritarsis_GER_122	yes	Danacea_nigritarsis_ITA_121	yes	Dasytastes_bicolor_89	yes	Dasytastes_sp_01_234	yes	Dasytastes_sp_02_263	yes	Dasytes_aeratus_129	yes	Dasytes_alpigradus_314	yes	Dasytes_lineellus_475	yes	Dasytes_niger_237	yes	Dasytes_plumbeus_220	yes	Dasytes_seminudus_85	yes	Dasytes_virens_221	yes	Listrus_sp_DRAFT_retry_contig01_PROKKARAST_115	yes	Listrus_sp_01_227	yes	Listrus_sp_02_214	yes	Listrus_sp_04_456	yes	Listrus_sp_06_248	yes	Listrus_sp_07_372	yes	Listrus_sp_09_251	yes	Psilothrix_viridicoerulea_231	yes
N0.HOG0000095	K03686	Brite Hierarchies	Protein families: genetic information processing	Chaperones and folding catalysts	dnaJ; molecular chaperone DnaJ	Danacea_nigritarsis_GER_123	yes	Danacea_nigritarsis_ITA_122	yes	Dasytastes_bicolor_88	yes	Dasytastes_sp_01_235	yes	Dasytastes_sp_02_264	yes	Dasytes_aeratus_130	yes	Dasytes_alpigradus_313	yes	Dasytes_lineellus_476	yes	Dasytes_niger_236	yes	Dasytes_plumbeus_219	yes	Dasytes_seminudus_84	yes	Dasytes_virens_220	yes	Listrus_sp_DRAFT_retry_contig01_PROKKARAST_114	yes	Listrus_sp_01_226	yes	Listrus_sp_02_215	yes	Listrus_sp_04_457	yes	Listrus_sp_06_247	yes	Listrus_sp_07_371	yes	Listrus_sp_09_250	yes	Psilothrix_viridicoerulea_230	yes
N0.HOG0000001	K04043	Genetic Information Processing	Folding, sorting and degradation	RNA degradation	dnaK, HSPA9; molecular chaperone DnaK	Danacea_nigritarsis_GER_124	yes	Danacea_nigritarsis_ITA_123	yes	Dasytastes_bicolor_87	yes	Dasytastes_sp_01_236	yes	Dasytastes_sp_02_265	yes	Dasytes_aeratus_131	yes	Dasytes_alpigradus_312	yes	Dasytes_lineellus_477	yes	Dasytes_niger_235	yes	Dasytes_plumbeus_218	yes	Dasytes_seminudus_83	yes	Dasytes_virens_219	yes	Listrus_sp_DRAFT_retry_contig01_PROKKARAST_113	yes	Listrus_sp_01_225	yes	Listrus_sp_02_216	yes	Listrus_sp_04_458	yes	Listrus_sp_06_246	yes	Listrus_sp_07_370	yes	Listrus_sp_09_249	yes	Psilothrix_viridicoerulea_229	yes
N0.HOG0000096	K00789	Metabolism	Amino acid metabolism	Cysteine and methionine metabolism	metK, MAT; S-adenosylmethionine synthetase	Danacea_nigritarsis_GER_125	yes	Danacea_nigritarsis_ITA_124	yes	Dasytastes_bicolor_86	yes	Dasytastes_sp_01_237	yes	Dasytastes_sp_02_266	yes	Dasytes_aeratus_132	yes	Dasytes_alpigradus_311	yes	Dasytes_lineellus_478	yes	Dasytes_niger_234	yes	Dasytes_plumbeus_217	yes	Dasytes_seminudus_82	yes	Dasytes_virens_218	yes	Listrus_sp_DRAFT_retry_contig01_PROKKARAST_112	yes	Listrus_sp_01_224	yes	Listrus_sp_02_217	yes	Listrus_sp_04_459	yes	Listrus_sp_06_245	yes	Listrus_sp_07_40	yes	Listrus_sp_09_248	yes	Psilothrix_viridicoerulea_228	yes
N0.HOG0000460	K09761	Brite Hierarchies	Protein families: genetic information processing	Ribosome biogenesis	rsmE; 16S rRNA (uracil1498-N3)-methyltransferase	Danacea_nigritarsis_GER_126	yes	Danacea_nigritarsis_ITA_125	yes	Dasytastes_bicolor_85	yes	Dasytastes_sp_01_238	yes	Dasytastes_sp_02_267	yes	NA	NA	Dasytes_alpigradus_310	yes	Dasytes_lineellus_479	yes	Dasytes_niger_233	yes	NA	NA	Dasytes_seminudus_81	yes	NA	NA	NA	NA	NA	NA	NA	NA	NA	NA	NA	NA	NA	NA	NA	NA	Psilothrix_viridicoerulea_227	yes
N0.HOG0000097	K01920	Metabolism	Amino acid metabolism	Cysteine and methionine metabolism	gshB; glutathione synthase	Danacea_nigritarsis_GER_127	yes	Danacea_nigritarsis_ITA_126	yes	Dasytastes_bicolor_84	yes	Dasytastes_sp_01_239	yes	Dasytastes_sp_02_268	yes	Dasytes_aeratus_133	yes	Dasytes_alpigradus_309	yes	Dasytes_lineellus_480	yes	Dasytes_niger_232	yes	Dasytes_plumbeus_216	yes	Dasytes_seminudus_80	yes	Dasytes_virens_216	yes	Listrus_sp_DRAFT_retry_contig01_PROKKARAST_111	yes	NA	NA	Listrus_sp_02_218	yes	NA	NA	Listrus_sp_06_244	yes	Listrus_sp_07_42	yes	Listrus_sp_09_247	yes	Psilothrix_viridicoerulea_226	yes
N0.HOG0000098	K07447	Brite Hierarchies	Protein families: genetic information processing	Ribosome biogenesis	ruvX; putative pre-16S rRNA nuclease	Danacea_nigritarsis_GER_128	yes	Danacea_nigritarsis_ITA_127	yes	Dasytastes_bicolor_83	yes	Dasytastes_sp_01_240	yes	Dasytastes_sp_02_269	yes	Dasytes_aeratus_134	yes	Dasytes_alpigradus_308	yes	Dasytes_lineellus_481	yes	Dasytes_niger_231	yes	Dasytes_plumbeus_215	yes	Dasytes_seminudus_79	yes	Dasytes_virens_215	yes	Listrus_sp_DRAFT_retry_contig01_PROKKARAST_110	yes	Listrus_sp_01_221	yes	Listrus_sp_02_219	yes	Listrus_sp_04_461	yes	Listrus_sp_06_243	yes	Listrus_sp_07_43	yes	Listrus_sp_09_246	yes	Psilothrix_viridicoerulea_225	yes
N0.HOG0000389	K02221	Brite Hierarchies	Protein families: signaling and cellular processes	Secretion system	yggT; YggT family protein	Danacea_nigritarsis_GER_129	yes	Danacea_nigritarsis_ITA_128	yes	NA	NA	NA	NA	NA	NA	NA	NA	Dasytes_alpigradus_307	yes	Dasytes_lineellus_483	yes	Dasytes_niger_230	yes	NA	NA	Dasytes_seminudus_77	no	NA	NA	Listrus_sp_DRAFT_retry_contig01_PROKKARAST_109	yes	Listrus_sp_01_220	yes	Listrus_sp_02_220	yes	Listrus_sp_04_462	yes	Listrus_sp_06_242	yes	Listrus_sp_07_44	yes	Listrus_sp_09_245	yes	Psilothrix_viridicoerulea_224	yes
N0.HOG0000033	K02834	Brite Hierarchies	Protein families: genetic information processing	Ribosome biogenesis	rbfA; ribosome-binding factor A	Danacea_nigritarsis_GER_13	yes	Danacea_nigritarsis_ITA_12	yes	Dasytastes_bicolor_210	yes	Dasytastes_sp_01_110	yes	Dasytastes_sp_02_142	yes	Dasytes_aeratus_27	yes	Dasytes_alpigradus_421	yes	Dasytes_lineellus_354	yes	Dasytes_niger_341	yes	Dasytes_plumbeus_324	yes	Dasytes_seminudus_206	yes	Dasytes_virens_325	yes	Listrus_sp_DRAFT_retry_contig01_PROKKARAST_217	yes	Listrus_sp_01_308	yes	Listrus_sp_02_114	yes	Listrus_sp_04_324	yes	Listrus_sp_06_352	yes	Listrus_sp_07_157	yes	Listrus_sp_09_352	yes	Psilothrix_viridicoerulea_336	yes
N0.HOG0000390	K03439	Brite Hierarchies	Protein families: genetic information processing	Transfer RNA biogenesis	trmB, METTL1, TRM8; tRNA (guanine-N7-)-methyltransferase	Danacea_nigritarsis_GER_130	yes	Danacea_nigritarsis_ITA_129	yes	Dasytastes_bicolor_79	yes	Dasytastes_sp_01_242	yes	Dasytastes_sp_02_271	yes	NA	NA	Dasytes_alpigradus_306	yes	Dasytes_lineellus_484	yes	Dasytes_niger_229	yes	NA	NA	Dasytes_seminudus_76	yes	NA	NA	Listrus_sp_DRAFT_retry_contig01_PROKKARAST_108	yes	NA	NA	Listrus_sp_02_222	yes	Listrus_sp_04_463	yes	Listrus_sp_06_241	yes	Listrus_sp_07_47	no	Listrus_sp_09_244	yes	Psilothrix_viridicoerulea_223	yes
N0.HOG0000099	K00615	Metabolism	Carbohydrate metabolism	Pentose phosphate pathway	E2.2.1.1, tktA, tktB; transketolase	Danacea_nigritarsis_GER_131	yes	Danacea_nigritarsis_ITA_130	yes	Dasytastes_bicolor_76	yes	Dasytastes_sp_01_245	yes	Dasytastes_sp_02_274	yes	Dasytes_aeratus_135	yes	Dasytes_alpigradus_305	yes	Dasytes_lineellus_487	yes	Dasytes_niger_228	yes	Dasytes_plumbeus_214	yes	Dasytes_seminudus_73	yes	Dasytes_virens_214	yes	Listrus_sp_DRAFT_retry_contig01_PROKKARAST_107	yes	Listrus_sp_01_219	yes	Listrus_sp_02_223	yes	Listrus_sp_04_464	yes	Listrus_sp_06_240	yes	Listrus_sp_07_48	yes	Listrus_sp_09_243	yes	Psilothrix_viridicoerulea_222	yes
N0.HOG0000100	K00927	Metabolism	Carbohydrate metabolism	Glycolysis / Gluconeogenesis	PGK, pgk; phosphoglycerate kinase	Danacea_nigritarsis_GER_132	yes	Danacea_nigritarsis_ITA_131	yes	Dasytastes_bicolor_74	yes	Dasytastes_sp_01_247	yes	Dasytastes_sp_02_276	yes	Dasytes_aeratus_136	yes	Dasytes_alpigradus_304	yes	Dasytes_lineellus_489	yes	Dasytes_niger_227	yes	Dasytes_plumbeus_212	yes	Dasytes_seminudus_71	yes	Dasytes_virens_212	yes	Listrus_sp_DRAFT_retry_contig01_PROKKARAST_104	yes	Listrus_sp_01_218	yes	Listrus_sp_02_225	yes	Listrus_sp_04_347	yes	Listrus_sp_06_239	yes	Listrus_sp_07_51	yes	Listrus_sp_09_241	yes	Psilothrix_viridicoerulea_221	yes
N0.HOG0000101	K01624	Metabolism	Carbohydrate metabolism	Glycolysis / Gluconeogenesis	FBA, fbaA; fructose-bisphosphate aldolase, class II	Danacea_nigritarsis_GER_133	yes	Danacea_nigritarsis_ITA_132	yes	Dasytastes_bicolor_73	yes	Dasytastes_sp_01_248	yes	Dasytastes_sp_02_277	yes	Dasytes_aeratus_137	yes	Dasytes_alpigradus_303	yes	Dasytes_lineellus_490	yes	Dasytes_niger_226	yes	Dasytes_plumbeus_211	yes	Dasytes_seminudus_70	yes	Dasytes_virens_211	yes	Listrus_sp_DRAFT_retry_contig01_PROKKARAST_103	yes	Listrus_sp_01_217	yes	Listrus_sp_02_226	yes	Listrus_sp_04_348	yes	Listrus_sp_06_238	yes	Listrus_sp_07_52	yes	Listrus_sp_09_240	yes	Psilothrix_viridicoerulea_220	yes
N0.HOG0000102	K03442	Brite Hierarchies	Protein families: signaling and cellular processes	Transporters	mscS; small conductance mechanosensitive channel	Danacea_nigritarsis_GER_134	yes	Danacea_nigritarsis_ITA_133	yes	Dasytastes_bicolor_72	yes	Dasytastes_sp_01_249	yes	Dasytastes_sp_02_278	yes	Dasytes_aeratus_138	yes	Dasytes_alpigradus_302	yes	Dasytes_lineellus_491	yes	Dasytes_niger_225	yes	Dasytes_plumbeus_210	yes	Dasytes_seminudus_69	yes	Dasytes_virens_210	yes	Listrus_sp_DRAFT_retry_contig01_PROKKARAST_102	yes	Listrus_sp_01_216	yes	Listrus_sp_02_227	yes	Listrus_sp_04_349	yes	Listrus_sp_06_237	yes	Listrus_sp_07_53	yes	Listrus_sp_09_239	yes	Psilothrix_viridicoerulea_219	yes
N0.HOG0000103	K01807	Metabolism	Carbohydrate metabolism	Pentose phosphate pathway	rpiA; ribose 5-phosphate isomerase A	Danacea_nigritarsis_GER_135	yes	Danacea_nigritarsis_ITA_134	yes	Dasytastes_bicolor_71	yes	Dasytastes_sp_01_250	yes	Dasytastes_sp_02_279	yes	Dasytes_aeratus_139	yes	Dasytes_alpigradus_301	yes	Dasytes_lineellus_492	yes	Dasytes_niger_224	yes	Dasytes_plumbeus_209	yes	Dasytes_seminudus_68	yes	Dasytes_virens_209	yes	Listrus_sp_DRAFT_retry_contig01_PROKKARAST_101	yes	Listrus_sp_01_215	yes	Listrus_sp_02_228	yes	Listrus_sp_04_350	yes	Listrus_sp_06_236	yes	Listrus_sp_07_54	yes	Listrus_sp_09_238	yes	Psilothrix_viridicoerulea_218	yes
N0.HOG0000401	K00605	Metabolism	Carbohydrate metabolism	Glyoxylate and dicarboxylate metabolism	gcvT, AMT; glycine cleavage system T protein (aminomethyltransferase)	Danacea_nigritarsis_GER_136	yes	Danacea_nigritarsis_ITA_135	yes	Dasytastes_bicolor_68	yes	Dasytastes_sp_01_253	yes	Dasytastes_sp_02_282	yes	NA	NA	NA	NA	Dasytes_lineellus_495	yes	NA	NA	NA	NA	Dasytes_seminudus_65	yes	NA	NA	Listrus_sp_DRAFT_retry_contig01_PROKKARAST_99	yes	Listrus_sp_01_214	yes	Listrus_sp_02_230	yes	Listrus_sp_04_352	yes	Listrus_sp_06_235	yes	Listrus_sp_07_55	yes	Listrus_sp_09_236	yes	NA	NA
N0.HOG0000402	K02437	Metabolism	Carbohydrate metabolism	Glyoxylate and dicarboxylate metabolism	gcvH, GCSH; glycine cleavage system H protein	Danacea_nigritarsis_GER_137	yes	Danacea_nigritarsis_ITA_136	yes	Dasytastes_bicolor_67	yes	Dasytastes_sp_01_254	yes	Dasytastes_sp_02_283	yes	NA	NA	NA	NA	Dasytes_lineellus_496	yes	NA	NA	NA	NA	Dasytes_seminudus_64	yes	NA	NA	Listrus_sp_DRAFT_retry_contig01_PROKKARAST_98	yes	Listrus_sp_01_213	yes	Listrus_sp_02_231	yes	Listrus_sp_04_353	yes	Listrus_sp_06_234	yes	Listrus_sp_07_398	yes	Listrus_sp_09_235	yes	NA	NA
N0.HOG0000403	K00281	Metabolism	Carbohydrate metabolism	Glyoxylate and dicarboxylate metabolism	GLDC, gcvP; glycine cleavage system P protein (glycine dehydrogenase)	Danacea_nigritarsis_GER_138	yes	Danacea_nigritarsis_ITA_137	yes	Dasytastes_bicolor_66	yes	Dasytastes_sp_01_255	yes	Dasytastes_sp_02_284	yes	NA	NA	NA	NA	Dasytes_lineellus_497	yes	NA	NA	NA	NA	Dasytes_seminudus_63	yes	NA	NA	Listrus_sp_DRAFT_retry_contig01_PROKKARAST_97	yes	Listrus_sp_01_212	yes	Listrus_sp_02_232	yes	Listrus_sp_04_354	yes	Listrus_sp_06_233	yes	Listrus_sp_07_397	yes	Listrus_sp_09_234	yes	NA	NA
N0.HOG0000104	K06980	Brite Hierarchies	Protein families: genetic information processing	Transfer RNA biogenesis	ygfZ; tRNA-modifying protein YgfZ	Danacea_nigritarsis_GER_139	yes	Danacea_nigritarsis_ITA_138	yes	Dasytastes_bicolor_65	yes	Dasytastes_sp_01_256	yes	Dasytastes_sp_02_285	yes	Dasytes_aeratus_140	yes	Dasytes_alpigradus_300	yes	Dasytes_lineellus_498	yes	Dasytes_niger_223	yes	Dasytes_plumbeus_208	yes	Dasytes_seminudus_62	yes	Dasytes_virens_208	yes	Listrus_sp_DRAFT_retry_contig01_PROKKARAST_96	yes	Listrus_sp_01_211	yes	Listrus_sp_02_233	yes	Listrus_sp_04_355	yes	Listrus_sp_06_232	yes	Listrus_sp_07_363	yes	Listrus_sp_09_233	yes	Psilothrix_viridicoerulea_217	yes
N0.HOG0000034	K02519	Brite Hierarchies	Protein families: genetic information processing	Translation factors	infB, MTIF2; translation initiation factor IF-2	Danacea_nigritarsis_GER_14	yes	Danacea_nigritarsis_ITA_13	yes	Dasytastes_bicolor_209	yes	Dasytastes_sp_01_111	yes	Dasytastes_sp_02_143	yes	Dasytes_aeratus_28	yes	Dasytes_alpigradus_420	yes	Dasytes_lineellus_355	yes	Dasytes_niger_340	yes	Dasytes_plumbeus_323	yes	Dasytes_seminudus_205	yes	Dasytes_virens_324	yes	Listrus_sp_DRAFT_retry_contig01_PROKKARAST_216	yes	Listrus_sp_01_307	yes	Listrus_sp_02_115	yes	Listrus_sp_04_325	yes	Listrus_sp_06_351	yes	Listrus_sp_07_156	yes	Listrus_sp_09_351	yes	Psilothrix_viridicoerulea_335	yes
N0.HOG0000105	K02836	Brite Hierarchies	Protein families: genetic information processing	Translation factors	prfB; peptide chain release factor 2	Danacea_nigritarsis_GER_140	yes	Danacea_nigritarsis_ITA_139	yes	Dasytastes_bicolor_63	yes	Dasytastes_sp_01_258	yes	Dasytastes_sp_02_287	yes	Dasytes_aeratus_141	yes	Dasytes_alpigradus_299	yes	Dasytes_lineellus_500	yes	Dasytes_niger_222	yes	Dasytes_plumbeus_207	yes	Dasytes_seminudus_59	yes	Dasytes_virens_207	yes	Listrus_sp_DRAFT_retry_contig01_PROKKARAST_95	yes	Listrus_sp_01_210	yes	Listrus_sp_02_234	yes	Listrus_sp_04_356	yes	Listrus_sp_06_231	yes	Listrus_sp_07_364	yes	Listrus_sp_09_232	yes	Psilothrix_viridicoerulea_216	yes
N0.HOG0000016	K04567	Genetic Information Processing	Translation	Aminoacyl-tRNA biosynthesis	KARS, lysS; lysyl-tRNA synthetase, class II	Danacea_nigritarsis_GER_141	yes	Danacea_nigritarsis_ITA_140	yes	Dasytastes_bicolor_62	yes	Dasytastes_sp_01_259	yes	Dasytastes_sp_02_288	yes	Dasytes_aeratus_142	yes	Dasytes_alpigradus_298	yes	Dasytes_lineellus_501	yes	Dasytes_niger_221	yes	Dasytes_plumbeus_206	yes	Dasytes_seminudus_58	yes	Dasytes_virens_206	yes	Listrus_sp_DRAFT_retry_contig01_PROKKARAST_94	yes	Listrus_sp_01_209	yes	Listrus_sp_02_235	yes	Listrus_sp_04_357	yes	Listrus_sp_06_230	yes	NA	NA	Listrus_sp_09_231	yes	Psilothrix_viridicoerulea_215	yes
N0.HOG0000106	K02470	Brite Hierarchies	Protein families: genetic information processing	DNA replication proteins	gyrB; DNA gyrase subunit B	Danacea_nigritarsis_GER_142	yes	Danacea_nigritarsis_ITA_141	yes	Dasytastes_bicolor_61	yes	Dasytastes_sp_01_260	yes	Dasytastes_sp_02_289	yes	Dasytes_aeratus_143	yes	Dasytes_alpigradus_297	yes	Dasytes_lineellus_502	yes	Dasytes_niger_220	yes	Dasytes_plumbeus_205	yes	Dasytes_seminudus_57	yes	Dasytes_virens_205	yes	Listrus_sp_DRAFT_retry_contig01_PROKKARAST_93	yes	Listrus_sp_01_208	yes	Listrus_sp_02_236	yes	Listrus_sp_04_358	yes	Listrus_sp_06_229	yes	Listrus_sp_07_179	yes	Listrus_sp_09_230	yes	Psilothrix_viridicoerulea_214	yes
N0.HOG0000107	K02338	Genetic Information Processing	Replication and repair	DNA replication	dnaN; DNA polymerase III subunit beta	Danacea_nigritarsis_GER_143	yes	Danacea_nigritarsis_ITA_142	yes	Dasytastes_bicolor_60	yes	Dasytastes_sp_01_261	yes	Dasytastes_sp_02_290	yes	Dasytes_aeratus_144	yes	Dasytes_alpigradus_296	yes	Dasytes_lineellus_503	yes	Dasytes_niger_219	yes	Dasytes_plumbeus_204	yes	Dasytes_seminudus_56	yes	Dasytes_virens_204	yes	Listrus_sp_DRAFT_retry_contig01_PROKKARAST_92	yes	Listrus_sp_01_207	yes	Listrus_sp_02_237	yes	Listrus_sp_04_359	yes	Listrus_sp_06_228	yes	Listrus_sp_07_180	yes	Listrus_sp_09_229	yes	Psilothrix_viridicoerulea_213	yes
N0.HOG0000108	K02914	Genetic Information Processing	Translation	Ribosome	RP-L34, MRPL34, rpmH; large subunit ribosomal protein L34	Danacea_nigritarsis_GER_144	yes	Danacea_nigritarsis_ITA_143	yes	Dasytastes_bicolor_57	yes	Dasytastes_sp_01_263	yes	Dasytastes_sp_02_292	yes	Dasytes_aeratus_145	yes	Dasytes_alpigradus_295	yes	Dasytes_lineellus_505	yes	Dasytes_niger_218	yes	Dasytes_plumbeus_203	yes	Dasytes_seminudus_54	yes	Dasytes_virens_203	yes	Listrus_sp_DRAFT_retry_contig01_PROKKARAST_91	yes	Listrus_sp_01_206	yes	Listrus_sp_02_238	yes	Listrus_sp_04_360	yes	Listrus_sp_06_227	yes	Listrus_sp_07_181	yes	Listrus_sp_09_228	yes	Psilothrix_viridicoerulea_212	yes
N0.HOG0000109	K03536	Brite Hierarchies	Protein families: genetic information processing	Transfer RNA biogenesis	rnpA; ribonuclease P protein component	Danacea_nigritarsis_GER_145	yes	Danacea_nigritarsis_ITA_144	yes	Dasytastes_bicolor_56	yes	Dasytastes_sp_01_264	yes	Dasytastes_sp_02_293	yes	Dasytes_aeratus_146	yes	Dasytes_alpigradus_294	yes	Dasytes_lineellus_506	yes	Dasytes_niger_217	yes	Dasytes_plumbeus_202	yes	Dasytes_seminudus_53	yes	Dasytes_virens_202	yes	Listrus_sp_DRAFT_retry_contig01_PROKKARAST_90	yes	Listrus_sp_01_205	yes	Listrus_sp_02_239	yes	Listrus_sp_04_361	yes	Listrus_sp_06_226	yes	Listrus_sp_07_182	yes	Listrus_sp_09_227	yes	Psilothrix_viridicoerulea_211	yes
N0.HOG0000110	K03217	Genetic Information Processing	Folding, sorting and degradation	Protein export	yidC, spoIIIJ, OXA1, ccfA; YidC/Oxa1 family membrane protein insertase	Danacea_nigritarsis_GER_146	yes	Danacea_nigritarsis_ITA_145	yes	Dasytastes_bicolor_54	yes	Dasytastes_sp_01_266	yes	Dasytastes_sp_02_295	yes	Dasytes_aeratus_148	yes	Dasytes_alpigradus_292	yes	Dasytes_lineellus_508	yes	Dasytes_niger_215	yes	Dasytes_plumbeus_201	yes	Dasytes_seminudus_51	yes	Dasytes_virens_201	yes	Listrus_sp_DRAFT_retry_contig01_PROKKARAST_88	yes	Listrus_sp_01_203	yes	Listrus_sp_02_241	yes	Listrus_sp_04_403	yes	Listrus_sp_06_224	yes	Listrus_sp_07_184	yes	Listrus_sp_09_225	yes	Psilothrix_viridicoerulea_209	yes
N0.HOG0000111	K03650	Brite Hierarchies	Protein families: genetic information processing	Transfer RNA biogenesis	mnmE, trmE, MSS1; tRNA modification GTPase	Danacea_nigritarsis_GER_147	yes	Danacea_nigritarsis_ITA_146	yes	Dasytastes_bicolor_53	yes	Dasytastes_sp_01_267	yes	Dasytastes_sp_02_296	yes	Dasytes_aeratus_149	yes	Dasytes_alpigradus_291	yes	Dasytes_lineellus_509	yes	Dasytes_niger_214	yes	Dasytes_plumbeus_200	yes	Dasytes_seminudus_50	yes	Dasytes_virens_200	yes	Listrus_sp_DRAFT_retry_contig01_PROKKARAST_87	yes	Listrus_sp_01_202	yes	Listrus_sp_02_242	yes	Listrus_sp_04_404	yes	Listrus_sp_06_223	yes	Listrus_sp_07_185	yes	Listrus_sp_09_224	yes	Psilothrix_viridicoerulea_208	yes
N0.HOG0000112	K03602	Genetic Information Processing	Replication and repair	Mismatch repair	xseB; exodeoxyribonuclease VII small subunit	Danacea_nigritarsis_GER_148	yes	Danacea_nigritarsis_ITA_147	yes	Dasytastes_bicolor_52	yes	Dasytastes_sp_01_268	yes	Dasytastes_sp_02_297	yes	Dasytes_aeratus_150	yes	Dasytes_alpigradus_290	yes	Dasytes_lineellus_510	yes	Dasytes_niger_213	yes	Dasytes_plumbeus_199	yes	Dasytes_seminudus_49	yes	Dasytes_virens_199	yes	Listrus_sp_DRAFT_retry_contig01_PROKKARAST_86	yes	Listrus_sp_01_201	yes	Listrus_sp_02_243	yes	Listrus_sp_04_405	yes	Listrus_sp_06_222	yes	Listrus_sp_07_475	yes	Listrus_sp_09_223	yes	Psilothrix_viridicoerulea_207	yes
N0.HOG0000398	K00795	Metabolism	Metabolism of terpenoids and polyketides	Terpenoid backbone biosynthesis	ispA; farnesyl diphosphate synthase	Danacea_nigritarsis_GER_149	yes	Danacea_nigritarsis_ITA_148	yes	NA	NA	NA	NA	NA	NA	Dasytes_aeratus_151	yes	Dasytes_alpigradus_289	yes	NA	NA	Dasytes_niger_212	yes	Dasytes_plumbeus_198	yes	NA	NA	Dasytes_virens_198	yes	Listrus_sp_DRAFT_retry_contig01_PROKKARAST_85	yes	Listrus_sp_01_200	yes	Listrus_sp_02_244	yes	Listrus_sp_04_406	yes	Listrus_sp_06_221	yes	Listrus_sp_07_476	yes	Listrus_sp_09_222	yes	Psilothrix_viridicoerulea_206	yes
N0.HOG0000035	K02600	Brite Hierarchies	Protein families: genetic information processing	Transcription machinery	nusA; transcription termination/antitermination protein NusA	Danacea_nigritarsis_GER_15	yes	Danacea_nigritarsis_ITA_14	yes	Dasytastes_bicolor_208	yes	Dasytastes_sp_01_112	yes	Dasytastes_sp_02_144	yes	Dasytes_aeratus_29	yes	Dasytes_alpigradus_419	yes	Dasytes_lineellus_356	yes	Dasytes_niger_339	yes	Dasytes_plumbeus_322	yes	Dasytes_seminudus_204	yes	Dasytes_virens_323	yes	Listrus_sp_DRAFT_retry_contig01_PROKKARAST_215	yes	Listrus_sp_01_306	yes	Listrus_sp_02_116	yes	Listrus_sp_04_326	yes	Listrus_sp_06_350	yes	Listrus_sp_07_155	yes	Listrus_sp_09_350	yes	Psilothrix_viridicoerulea_334	yes
N0.HOG0000469	K01662	Metabolism	Metabolism of cofactors and vitamins	Thiamine metabolism	dxs; 1-deoxy-D-xylulose-5-phosphate synthase	Danacea_nigritarsis_GER_150	yes	Danacea_nigritarsis_ITA_149	yes	NA	NA	NA	NA	NA	NA	Dasytes_aeratus_152	yes	Dasytes_alpigradus_288	yes	NA	NA	Dasytes_niger_211	yes	Dasytes_plumbeus_197	yes	NA	NA	Dasytes_virens_197	yes	NA	NA	NA	NA	NA	NA	NA	NA	NA	NA	NA	NA	NA	NA	Psilothrix_viridicoerulea_205	yes
N0.HOG0000418	K19810	Brite Hierarchies	Protein families: genetic information processing	Translation factors	epmB; L-lysine 2,3-aminomutase	Danacea_nigritarsis_GER_151	yes	Danacea_nigritarsis_ITA_150	yes	NA	NA	NA	NA	NA	NA	NA	NA	NA	NA	Dasytes_lineellus_512	no	NA	NA	NA	NA	Dasytes_seminudus_47	yes	NA	NA	Listrus_sp_DRAFT_retry_contig01_PROKKARAST_84	yes	Listrus_sp_01_199	yes	Listrus_sp_02_245	yes	Listrus_sp_04_407	yes	Listrus_sp_06_220	yes	Listrus_sp_07_477	yes	Listrus_sp_09_221	yes	NA	NA
N0.HOG0000335	K02356	Brite Hierarchies	Protein families: genetic information processing	Translation factors	efp; elongation factor P	Danacea_nigritarsis_GER_152	yes	Danacea_nigritarsis_ITA_151	yes	Dasytastes_bicolor_48	yes	Dasytastes_sp_01_269	yes	Dasytastes_sp_02_298	yes	Dasytes_aeratus_153	yes	Dasytes_alpigradus_287	yes	Dasytes_lineellus_513	yes	Dasytes_niger_210	yes	Dasytes_plumbeus_196	yes	Dasytes_seminudus_46	yes	Dasytes_virens_196	yes	Listrus_sp_DRAFT_retry_contig01_PROKKARAST_83	yes	Listrus_sp_01_198	yes	Listrus_sp_02_246	yes	Listrus_sp_04_408	yes	Listrus_sp_06_219	yes	NA	NA	Listrus_sp_09_220	yes	Psilothrix_viridicoerulea_204	yes
N0.HOG0000419	K04568	Brite Hierarchies	Protein families: genetic information processing	Translation factors	epmA, poxA; elongation factor P--(R)-beta-lysine ligase	Danacea_nigritarsis_GER_153	yes	Danacea_nigritarsis_ITA_152	yes	Dasytastes_bicolor_47	no	NA	NA	NA	NA	NA	NA	NA	NA	Dasytes_lineellus_514	yes	NA	NA	NA	NA	Dasytes_seminudus_45	yes	NA	NA	Listrus_sp_DRAFT_retry_contig01_PROKKARAST_82	yes	Listrus_sp_01_197	yes	Listrus_sp_02_247	yes	Listrus_sp_04_409	yes	Listrus_sp_06_218	yes	NA	NA	Listrus_sp_09_219	yes	NA	NA
N0.HOG0000113	K13288	Genetic Information Processing	Translation	Ribosome biogenesis in eukaryotes	orn, REX2, REXO2; oligoribonuclease	Danacea_nigritarsis_GER_154	yes	Danacea_nigritarsis_ITA_153	yes	Dasytastes_bicolor_45	yes	Dasytastes_sp_01_271	yes	Dasytastes_sp_02_300	yes	Dasytes_aeratus_154	yes	Dasytes_alpigradus_286	yes	Dasytes_lineellus_516	yes	Dasytes_niger_209	yes	Dasytes_plumbeus_195	yes	Dasytes_seminudus_43	yes	Dasytes_virens_195	yes	Listrus_sp_DRAFT_retry_contig01_PROKKARAST_81	yes	Listrus_sp_01_196	yes	Listrus_sp_02_248	yes	Listrus_sp_04_410	yes	Listrus_sp_06_217	yes	Listrus_sp_07_490	yes	Listrus_sp_09_218	yes	Psilothrix_viridicoerulea_203	yes
N0.HOG0000114	K23997	Not Included in Pathway or Brite	Unclassified: metabolism	Enzymes with EC numbers	nnr; ADP-dependent NAD(P)H-hydrate dehydratase / NAD(P)H-hydrate epimerase	Danacea_nigritarsis_GER_155	yes	Danacea_nigritarsis_ITA_154	yes	Dasytastes_bicolor_44	yes	Dasytastes_sp_01_272	yes	Dasytastes_sp_02_301	yes	NA	NA	Dasytes_alpigradus_285	yes	Dasytes_lineellus_517	yes	Dasytes_niger_208	yes	NA	NA	Dasytes_seminudus_42	yes	NA	NA	Listrus_sp_DRAFT_retry_contig01_PROKKARAST_80	no	NA	NA	Listrus_sp_02_249	yes	NA	NA	Listrus_sp_06_216	no	NA	NA	Listrus_sp_09_217	yes	NA	NA
N0.HOG0000115	K03572	Genetic Information Processing	Replication and repair	Mismatch repair	mutL; DNA mismatch repair protein MutL	Danacea_nigritarsis_GER_156	yes	Danacea_nigritarsis_ITA_155	yes	Dasytastes_bicolor_42	yes	Dasytastes_sp_01_274	yes	Dasytastes_sp_02_303	yes	Dasytes_aeratus_155	yes	Dasytes_alpigradus_283	yes	Dasytes_lineellus_519	yes	Dasytes_niger_206	yes	Dasytes_plumbeus_194	yes	Dasytes_seminudus_40	yes	Dasytes_virens_194	yes	Listrus_sp_DRAFT_retry_contig01_PROKKARAST_79	yes	Listrus_sp_01_195	yes	Listrus_sp_02_250	yes	Listrus_sp_04_416	yes	Listrus_sp_06_215	yes	Listrus_sp_07_312	yes	Listrus_sp_09_216	yes	Psilothrix_viridicoerulea_202	no
N0.HOG0000116	K00791	Metabolism	Metabolism of terpenoids and polyketides	Zeatin biosynthesis	miaA, TRIT1; tRNA dimethylallyltransferase	Danacea_nigritarsis_GER_157	yes	Danacea_nigritarsis_ITA_156	yes	Dasytastes_bicolor_41	yes	Dasytastes_sp_01_275	yes	Dasytastes_sp_02_304	yes	Dasytes_aeratus_156	yes	Dasytes_alpigradus_282	yes	Dasytes_lineellus_520	yes	Dasytes_niger_205	yes	Dasytes_plumbeus_193	yes	Dasytes_seminudus_39	yes	Dasytes_virens_193	yes	Listrus_sp_DRAFT_retry_contig01_PROKKARAST_78	yes	Listrus_sp_01_194	yes	Listrus_sp_02_251	yes	Listrus_sp_04_417	yes	Listrus_sp_06_214	yes	Listrus_sp_07_313	yes	Listrus_sp_09_215	yes	Psilothrix_viridicoerulea_201	yes
N0.HOG0000117	K04088	Brite Hierarchies	Protein families: metabolism	Peptidases and inhibitors	hflK; modulator of FtsH protease HflK	Danacea_nigritarsis_GER_158	yes	Danacea_nigritarsis_ITA_157	yes	Dasytastes_bicolor_40	yes	Dasytastes_sp_01_276	yes	Dasytastes_sp_02_305	yes	Dasytes_aeratus_157	yes	Dasytes_alpigradus_281	yes	Dasytes_lineellus_521	yes	Dasytes_niger_203	yes	Dasytes_plumbeus_192	yes	Dasytes_seminudus_38	yes	Dasytes_virens_192	yes	Listrus_sp_DRAFT_retry_contig01_PROKKARAST_77	yes	Listrus_sp_01_193	yes	Listrus_sp_02_253	yes	Listrus_sp_04_418	yes	Listrus_sp_06_213	yes	Listrus_sp_07_334	yes	Listrus_sp_09_214	yes	Psilothrix_viridicoerulea_200	yes
N0.HOG0000118	K04087	Brite Hierarchies	Protein families: metabolism	Peptidases and inhibitors	hflC; modulator of FtsH protease HflC	Danacea_nigritarsis_GER_159	yes	Danacea_nigritarsis_ITA_158	yes	Dasytastes_bicolor_39	yes	Dasytastes_sp_01_277	yes	Dasytastes_sp_02_306	yes	Dasytes_aeratus_158	yes	Dasytes_alpigradus_280	yes	Dasytes_lineellus_522	yes	Dasytes_niger_202	yes	Dasytes_plumbeus_191	yes	Dasytes_seminudus_37	yes	Dasytes_virens_191	yes	Listrus_sp_DRAFT_retry_contig01_PROKKARAST_76	yes	Listrus_sp_01_192	yes	Listrus_sp_02_254	yes	Listrus_sp_04_419	yes	Listrus_sp_06_212	yes	Listrus_sp_07_335	yes	Listrus_sp_09_213	yes	Psilothrix_viridicoerulea_199	yes
N0.HOG0000315	K03075	Genetic Information Processing	Folding, sorting and degradation	Protein export	secG; preprotein translocase subunit SecG	Danacea_nigritarsis_GER_16	yes	Danacea_nigritarsis_ITA_15	yes	Dasytastes_bicolor_206	yes	Dasytastes_sp_01_114	yes	Dasytastes_sp_02_146	yes	Dasytes_aeratus_30	yes	Dasytes_alpigradus_417	yes	Dasytes_lineellus_357	yes	Dasytes_niger_338	yes	Dasytes_plumbeus_321	yes	Dasytes_seminudus_202	yes	Dasytes_virens_322	yes	Listrus_sp_DRAFT_retry_contig01_PROKKARAST_214	yes	Listrus_sp_01_305	yes	Listrus_sp_02_117	yes	Listrus_sp_04_327	yes	Listrus_sp_06_349	yes	NA	NA	Listrus_sp_09_349	yes	Psilothrix_viridicoerulea_333	yes
N0.HOG0000336	NA					Danacea_nigritarsis_GER_160	no	Danacea_nigritarsis_ITA_159	no	Dasytastes_bicolor_31	no	Dasytastes_sp_01_284	no	Dasytastes_sp_02_313	no	Dasytes_aeratus_164	no	Dasytes_alpigradus_274	no	Dasytes_lineellus_524	no	Dasytes_niger_195	no	Dasytes_plumbeus_185	no	Dasytes_seminudus_30	no	Dasytes_virens_185	no	Listrus_sp_DRAFT_retry_contig01_PROKKARAST_71	no	Listrus_sp_01_187	no	Listrus_sp_02_259	no	Listrus_sp_04_364	no	Listrus_sp_06_207	no	NA	NA	Listrus_sp_09_208	no	Psilothrix_viridicoerulea_193	no
N0.HOG0000119	K03573	Genetic Information Processing	Replication and repair	Mismatch repair	mutH; DNA mismatch repair protein MutH	Danacea_nigritarsis_GER_161	yes	Danacea_nigritarsis_ITA_160	yes	Dasytastes_bicolor_30	yes	Dasytastes_sp_01_285	yes	Dasytastes_sp_02_314	yes	Dasytes_aeratus_165	yes	Dasytes_alpigradus_273	yes	Dasytes_lineellus_525	yes	Dasytes_niger_194	yes	Dasytes_plumbeus_184	yes	Dasytes_seminudus_29	yes	Dasytes_virens_184	yes	Listrus_sp_DRAFT_retry_contig01_PROKKARAST_70	yes	Listrus_sp_01_186	yes	Listrus_sp_02_260	yes	Listrus_sp_04_365	yes	Listrus_sp_06_206	yes	Listrus_sp_07_17	yes	Listrus_sp_09_207	yes	Psilothrix_viridicoerulea_192	yes
N0.HOG0000337	K04773	Brite Hierarchies	Protein families: metabolism	Peptidases and inhibitors	sppA; protease IV	Danacea_nigritarsis_GER_162	yes	Danacea_nigritarsis_ITA_161	yes	Dasytastes_bicolor_29	yes	Dasytastes_sp_01_286	yes	Dasytastes_sp_02_315	yes	Dasytes_aeratus_166	yes	Dasytes_alpigradus_272	yes	Dasytes_lineellus_526	yes	Dasytes_niger_193	yes	Dasytes_plumbeus_183	yes	Dasytes_seminudus_28	yes	Dasytes_virens_183	yes	Listrus_sp_DRAFT_retry_contig01_PROKKARAST_69	yes	NA	NA	Listrus_sp_02_261	yes	Listrus_sp_04_366	yes	Listrus_sp_06_204	yes	Listrus_sp_07_18	yes	Listrus_sp_09_206	yes	Psilothrix_viridicoerulea_191	yes
N0.HOG0000120	K00134	Metabolism	Carbohydrate metabolism	Glycolysis / Gluconeogenesis	GAPDH, gapA; glyceraldehyde 3-phosphate dehydrogenase (phosphorylating)	Danacea_nigritarsis_GER_163	yes	Danacea_nigritarsis_ITA_162	yes	Dasytastes_bicolor_28	yes	Dasytastes_sp_01_287	yes	Dasytastes_sp_02_316	yes	Dasytes_aeratus_167	yes	Dasytes_alpigradus_271	yes	Dasytes_lineellus_527	yes	Dasytes_niger_192	yes	Dasytes_plumbeus_182	yes	Dasytes_seminudus_27	yes	Dasytes_virens_182	yes	Listrus_sp_DRAFT_retry_contig01_PROKKARAST_68	yes	Listrus_sp_01_185	yes	Listrus_sp_02_262	yes	Listrus_sp_04_367	yes	Listrus_sp_06_203	yes	Listrus_sp_07_19	yes	Listrus_sp_09_205	yes	Psilothrix_viridicoerulea_190	yes
N0.HOG0000121	K01873	Genetic Information Processing	Translation	Aminoacyl-tRNA biosynthesis	VARS, valS; valyl-tRNA synthetase	Danacea_nigritarsis_GER_164	yes	Danacea_nigritarsis_ITA_163	yes	Dasytastes_bicolor_27	yes	Dasytastes_sp_01_288	yes	Dasytastes_sp_02_317	yes	Dasytes_aeratus_168	yes	Dasytes_alpigradus_270	yes	Dasytes_lineellus_528	yes	Dasytes_niger_191	yes	Dasytes_plumbeus_181	yes	Dasytes_seminudus_26	yes	Dasytes_virens_181	yes	Listrus_sp_DRAFT_retry_contig01_PROKKARAST_67	yes	Listrus_sp_01_184	yes	Listrus_sp_02_263	yes	Listrus_sp_04_368	yes	Listrus_sp_06_202	yes	Listrus_sp_07_20	yes	Listrus_sp_09_204	yes	Psilothrix_viridicoerulea_189	yes
N0.HOG0000122	K03086	Cellular Processes	Cell motility	Flagellar assembly	rpoD; RNA polymerase primary sigma factor	Danacea_nigritarsis_GER_165	yes	Danacea_nigritarsis_ITA_164	yes	Dasytastes_bicolor_25	yes	Dasytastes_sp_01_290	yes	Dasytastes_sp_02_319	yes	Dasytes_aeratus_170	yes	Dasytes_alpigradus_268	yes	Dasytes_lineellus_530	yes	Dasytes_niger_189	yes	Dasytes_plumbeus_179	yes	Dasytes_seminudus_24	yes	Dasytes_virens_179	yes	Listrus_sp_DRAFT_retry_contig01_PROKKARAST_65	yes	Listrus_sp_01_182	yes	Listrus_sp_02_265	yes	Listrus_sp_04_370	yes	Listrus_sp_06_200	yes	Listrus_sp_07_22	yes	Listrus_sp_09_202	yes	Psilothrix_viridicoerulea_187	yes
N0.HOG0000123	K02316	Genetic Information Processing	Replication and repair	DNA replication	dnaG; DNA primase	Danacea_nigritarsis_GER_166	yes	Danacea_nigritarsis_ITA_165	yes	Dasytastes_bicolor_24	yes	Dasytastes_sp_01_292	yes	Dasytastes_sp_02_320	yes	Dasytes_aeratus_171	yes	Dasytes_alpigradus_267	yes	Dasytes_lineellus_531	yes	Dasytes_niger_188	yes	Dasytes_plumbeus_178	yes	Dasytes_seminudus_23	yes	Dasytes_virens_178	yes	Listrus_sp_DRAFT_retry_contig01_PROKKARAST_63	yes	Listrus_sp_01_180	yes	Listrus_sp_02_267	yes	Listrus_sp_04_372	yes	Listrus_sp_06_198	yes	Listrus_sp_07_24	yes	Listrus_sp_09_200	yes	Psilothrix_viridicoerulea_186	yes
N0.HOG0000124	K02970	Genetic Information Processing	Translation	Ribosome	RP-S21, MRPS21, rpsU; small subunit ribosomal protein S21	Danacea_nigritarsis_GER_167	yes	Danacea_nigritarsis_ITA_166	yes	Dasytastes_bicolor_23	yes	Dasytastes_sp_01_293	yes	Dasytastes_sp_02_321	yes	Dasytes_aeratus_172	yes	Dasytes_alpigradus_266	yes	Dasytes_lineellus_532	yes	Dasytes_niger_187	yes	Dasytes_plumbeus_177	yes	Dasytes_seminudus_22	yes	Dasytes_virens_177	yes	Listrus_sp_DRAFT_retry_contig01_PROKKARAST_62	yes	Listrus_sp_01_179	yes	Listrus_sp_02_268	yes	Listrus_sp_04_373	yes	Listrus_sp_06_197	yes	Listrus_sp_07_25	yes	Listrus_sp_09_199	yes	Psilothrix_viridicoerulea_185	yes
N0.HOG0000125	K25706	Brite Hierarchies	Protein families: genetic information processing	Transfer RNA biogenesis	tsaD; tRNA N6-adenosine threonylcarbamoyltransferase	Danacea_nigritarsis_GER_168	yes	Danacea_nigritarsis_ITA_168	yes	Dasytastes_bicolor_22	yes	Dasytastes_sp_01_294	yes	Dasytastes_sp_02_322	yes	Dasytes_aeratus_173	yes	Dasytes_alpigradus_265	yes	Dasytes_lineellus_533	yes	Dasytes_niger_186	yes	Dasytes_plumbeus_176	yes	Dasytes_seminudus_21	yes	Dasytes_virens_176	yes	Listrus_sp_DRAFT_retry_contig01_PROKKARAST_61	yes	Listrus_sp_01_178	yes	Listrus_sp_02_269	yes	Listrus_sp_04_374	yes	Listrus_sp_06_196	yes	Listrus_sp_07_26	yes	Listrus_sp_09_198	yes	Psilothrix_viridicoerulea_184	yes
N0.HOG0000126	K00974	Brite Hierarchies	Protein families: genetic information processing	Transfer RNA biogenesis	cca; tRNA nucleotidyltransferase (CCA-adding enzyme)	Danacea_nigritarsis_GER_169	yes	Danacea_nigritarsis_ITA_169	yes	Dasytastes_bicolor_20	yes	Dasytastes_sp_01_296	yes	Dasytastes_sp_02_324	yes	Dasytes_aeratus_174	yes	Dasytes_alpigradus_264	yes	Dasytes_lineellus_535	yes	Dasytes_niger_185	yes	Dasytes_plumbeus_175	yes	Dasytes_seminudus_19	yes	Dasytes_virens_175	yes	Listrus_sp_DRAFT_retry_contig01_PROKKARAST_60	yes	Listrus_sp_01_177	yes	Listrus_sp_02_270	yes	Listrus_sp_04_375	yes	Listrus_sp_06_195	yes	Listrus_sp_07_27	yes	Listrus_sp_09_197	yes	Psilothrix_viridicoerulea_183	yes
N0.HOG0000036	K03798	Brite Hierarchies	Protein families: metabolism	Peptidases and inhibitors	ftsH, hflB; cell division protease FtsH	Danacea_nigritarsis_GER_17	yes	Danacea_nigritarsis_ITA_16	yes	Dasytastes_bicolor_204	yes	Dasytastes_sp_01_116	yes	Dasytastes_sp_02_147	yes	Dasytes_aeratus_31	yes	Dasytes_alpigradus_416	yes	Dasytes_lineellus_359	yes	Dasytes_niger_337	yes	Dasytes_plumbeus_320	yes	Dasytes_seminudus_200	yes	Dasytes_virens_321	yes	Listrus_sp_DRAFT_retry_contig01_PROKKARAST_213	yes	Listrus_sp_01_304	yes	Listrus_sp_02_118	yes	Listrus_sp_04_328	yes	Listrus_sp_06_348	yes	Listrus_sp_07_137	yes	Listrus_sp_09_347	yes	Psilothrix_viridicoerulea_332	yes
N0.HOG0000127	K02114	Metabolism	Energy metabolism	Oxidative phosphorylation	ATPF1E, atpC; F-type H+-transporting ATPase subunit epsilon	Danacea_nigritarsis_GER_170	yes	Danacea_nigritarsis_ITA_170	yes	Dasytastes_bicolor_11	yes	Dasytastes_sp_01_306	yes	Dasytastes_sp_02_335	yes	Dasytes_aeratus_176	yes	Dasytes_alpigradus_262	yes	Dasytes_lineellus_544	yes	Dasytes_niger_183	yes	Dasytes_plumbeus_173	yes	Dasytes_seminudus_10	yes	Dasytes_virens_173	yes	Listrus_sp_DRAFT_retry_contig01_PROKKARAST_58	yes	Listrus_sp_01_175	yes	Listrus_sp_02_272	yes	Listrus_sp_04_377	yes	Listrus_sp_06_193	yes	Listrus_sp_07_431	no	Listrus_sp_09_195	yes	Psilothrix_viridicoerulea_181	yes
N0.HOG0000128	K02112	Metabolism	Energy metabolism	Oxidative phosphorylation	ATPF1B, atpD; F-type H+/Na+-transporting ATPase subunit beta	Danacea_nigritarsis_GER_171	yes	Danacea_nigritarsis_ITA_171	yes	Dasytastes_bicolor_10	yes	Dasytastes_sp_01_307	yes	Dasytastes_sp_02_336	yes	Dasytes_aeratus_177	yes	Dasytes_alpigradus_261	yes	Dasytes_lineellus_545	yes	Dasytes_niger_182	yes	Dasytes_plumbeus_172	yes	Dasytes_seminudus_9	yes	Dasytes_virens_172	yes	Listrus_sp_DRAFT_retry_contig01_PROKKARAST_57	yes	Listrus_sp_01_174	yes	Listrus_sp_02_273	yes	Listrus_sp_04_378	yes	Listrus_sp_06_192	yes	Listrus_sp_07_430	yes	Listrus_sp_09_194	yes	Psilothrix_viridicoerulea_180	yes
N0.HOG0000129	K02115	Metabolism	Energy metabolism	Oxidative phosphorylation	ATPF1G, atpG; F-type H+-transporting ATPase subunit gamma	Danacea_nigritarsis_GER_172	yes	Danacea_nigritarsis_ITA_172	yes	Dasytastes_bicolor_9	yes	Dasytastes_sp_01_308	yes	Dasytastes_sp_02_337	yes	Dasytes_aeratus_178	yes	Dasytes_alpigradus_260	yes	Dasytes_lineellus_546	yes	Dasytes_niger_181	yes	Dasytes_plumbeus_171	yes	Dasytes_seminudus_8	yes	Dasytes_virens_171	yes	Listrus_sp_DRAFT_retry_contig01_PROKKARAST_56	yes	Listrus_sp_01_173	yes	Listrus_sp_02_274	yes	Listrus_sp_04_379	yes	Listrus_sp_06_191	yes	Listrus_sp_07_429	yes	Listrus_sp_09_193	yes	Psilothrix_viridicoerulea_179	yes
N0.HOG0000130	K02111	Metabolism	Energy metabolism	Oxidative phosphorylation	ATPF1A, atpA; F-type H+/Na+-transporting ATPase subunit alpha	Danacea_nigritarsis_GER_173	yes	Danacea_nigritarsis_ITA_173	yes	Dasytastes_bicolor_8	yes	Dasytastes_sp_01_309	yes	Dasytastes_sp_02_338	yes	Dasytes_aeratus_179	yes	Dasytes_alpigradus_259	yes	Dasytes_lineellus_547	yes	Dasytes_niger_180	yes	Dasytes_plumbeus_170	yes	Dasytes_seminudus_7	yes	Dasytes_virens_170	yes	Listrus_sp_DRAFT_retry_contig01_PROKKARAST_55	yes	Listrus_sp_01_172	yes	Listrus_sp_02_275	yes	Listrus_sp_04_380	yes	Listrus_sp_06_190	yes	Listrus_sp_07_215	yes	Listrus_sp_09_192	yes	Psilothrix_viridicoerulea_178	yes
N0.HOG0000131	K02113	Metabolism	Energy metabolism	Oxidative phosphorylation	ATPF1D, atpH; F-type H+-transporting ATPase subunit delta	Danacea_nigritarsis_GER_174	yes	Danacea_nigritarsis_ITA_174	yes	Dasytastes_bicolor_7	yes	Dasytastes_sp_01_310	yes	Dasytastes_sp_02_339	yes	Dasytes_aeratus_180	yes	Dasytes_alpigradus_258	yes	Dasytes_lineellus_548	yes	Dasytes_niger_179	yes	Dasytes_plumbeus_169	yes	Dasytes_seminudus_6	yes	Dasytes_virens_169	yes	Listrus_sp_DRAFT_retry_contig01_PROKKARAST_54	yes	Listrus_sp_01_171	yes	Listrus_sp_02_276	yes	Listrus_sp_04_381	yes	Listrus_sp_06_189	yes	Listrus_sp_07_214	yes	Listrus_sp_09_191	yes	Psilothrix_viridicoerulea_177	yes
N0.HOG0000132	K02109	Metabolism	Energy metabolism	Oxidative phosphorylation	ATPF0B, atpF; F-type H+-transporting ATPase subunit b	Danacea_nigritarsis_GER_175	yes	Danacea_nigritarsis_ITA_175	yes	Dasytastes_bicolor_6	yes	Dasytastes_sp_01_311	yes	Dasytastes_sp_02_340	yes	Dasytes_aeratus_181	yes	Dasytes_alpigradus_257	yes	Dasytes_lineellus_549	yes	Dasytes_niger_178	yes	Dasytes_plumbeus_168	yes	Dasytes_seminudus_5	yes	Dasytes_virens_168	yes	Listrus_sp_DRAFT_retry_contig01_PROKKARAST_53	yes	Listrus_sp_01_170	yes	Listrus_sp_02_277	yes	Listrus_sp_04_382	yes	Listrus_sp_06_188	yes	Listrus_sp_07_213	yes	Listrus_sp_09_190	yes	Psilothrix_viridicoerulea_176	yes
N0.HOG0000133	K02110	Metabolism	Energy metabolism	Oxidative phosphorylation	ATPF0C, atpE; F-type H+-transporting ATPase subunit c	Danacea_nigritarsis_GER_176	yes	Danacea_nigritarsis_ITA_176	yes	Dasytastes_bicolor_5	yes	Dasytastes_sp_01_312	yes	Dasytastes_sp_02_341	yes	Dasytes_aeratus_182	yes	Dasytes_alpigradus_256	yes	Dasytes_lineellus_550	yes	Dasytes_niger_177	yes	Dasytes_plumbeus_167	yes	Dasytes_seminudus_4	yes	Dasytes_virens_167	yes	Listrus_sp_DRAFT_retry_contig01_PROKKARAST_52	yes	Listrus_sp_01_169	yes	Listrus_sp_02_278	yes	Listrus_sp_04_383	yes	Listrus_sp_06_187	yes	Listrus_sp_07_212	yes	Listrus_sp_09_189	yes	Psilothrix_viridicoerulea_175	yes
N0.HOG0000134	K02108	Metabolism	Energy metabolism	Oxidative phosphorylation	ATPF0A, atpB; F-type H+-transporting ATPase subunit a	Danacea_nigritarsis_GER_177	yes	Danacea_nigritarsis_ITA_177	yes	Dasytastes_bicolor_4	yes	Dasytastes_sp_01_313	yes	Dasytastes_sp_02_342	yes	Dasytes_aeratus_183	yes	Dasytes_alpigradus_255	yes	Dasytes_lineellus_551	yes	Dasytes_niger_176	yes	Dasytes_plumbeus_166	yes	Dasytes_seminudus_3	yes	Dasytes_virens_166	yes	Listrus_sp_DRAFT_retry_contig01_PROKKARAST_51	yes	Listrus_sp_01_168	yes	Listrus_sp_02_279	yes	Listrus_sp_04_384	yes	Listrus_sp_06_186	yes	Listrus_sp_07_211	yes	Listrus_sp_09_188	yes	Psilothrix_viridicoerulea_174	yes
N0.HOG0000135	K03495	Brite Hierarchies	Protein families: genetic information processing	Transfer RNA biogenesis	gidA, mnmG, MTO1; tRNA uridine 5-carboxymethylaminomethyl modification enzyme	Danacea_nigritarsis_GER_178	yes	Danacea_nigritarsis_ITA_178	yes	Dasytastes_bicolor_3	yes	Dasytastes_sp_01_314	yes	Dasytastes_sp_02_343	yes	Dasytes_aeratus_184	yes	Dasytes_alpigradus_254	yes	Dasytes_lineellus	yes	Dasytes_niger_175	yes	Dasytes_plumbeus_165	yes	Dasytes_seminudus_2	yes	Dasytes_virens_165	yes	Listrus_sp_DRAFT_retry_contig01_PROKKARAST_50	yes	Listrus_sp_01_167	yes	Listrus_sp_02_280	yes	Listrus_sp_04_385	yes	Listrus_sp_06_185	yes	Listrus_sp_07_210	yes	Listrus_sp_09_187	yes	Psilothrix_viridicoerulea_173	yes
N0.HOG0000359	K00075	Metabolism	Carbohydrate metabolism	Amino sugar and nucleotide sugar metabolism	murB; UDP-N-acetylmuramate dehydrogenase	Danacea_nigritarsis_GER_179	yes	Danacea_nigritarsis_ITA_179	no	Dasytastes_bicolor_2	yes	Dasytastes_sp_01_315	yes	Dasytastes_sp_02_344	yes	NA	NA	Dasytes_alpigradus_253	yes	Dasytes_lineellus_1	yes	Dasytes_niger_174	yes	NA	NA	Dasytes_seminudus_1	yes	NA	NA	Listrus_sp_DRAFT_retry_contig01_PROKKARAST_49	yes	Listrus_sp_01_166	yes	Listrus_sp_02_281	yes	Listrus_sp_04_386	yes	Listrus_sp_06_184	yes	Listrus_sp_07_209	yes	Listrus_sp_09_186	yes	NA	NA
N0.HOG0000037	K02427	Brite Hierarchies	Protein families: genetic information processing	Ribosome biogenesis	rlmE, rrmJ, ftsJ; 23S rRNA (uridine2552-2'-O)-methyltransferase	Danacea_nigritarsis_GER_18	yes	Danacea_nigritarsis_ITA_17	yes	Dasytastes_bicolor_203	yes	Dasytastes_sp_01_117	yes	Dasytastes_sp_02_148	yes	Dasytes_aeratus_32	yes	Dasytes_alpigradus_415	yes	Dasytes_lineellus_360	yes	Dasytes_niger_336	yes	Dasytes_plumbeus_319	yes	Dasytes_seminudus_199	yes	Dasytes_virens_320	yes	Listrus_sp_DRAFT_retry_contig01_PROKKARAST_212	yes	Listrus_sp_01_303	yes	Listrus_sp_02_119	yes	Listrus_sp_04_329	yes	Listrus_sp_06_347	yes	Listrus_sp_07_138	yes	Listrus_sp_09_346	yes	Psilothrix_viridicoerulea_331	yes
N0.HOG0000004	K02358	Organismal Systems	Environmental adaptation	Plant-pathogen interaction	tuf, TUFM; elongation factor Tu	Danacea_nigritarsis_GER_180	yes	Danacea_nigritarsis_ITA_180	yes	NA	NA	NA	NA	NA	NA	Dasytes_aeratus_250	yes	Dasytes_alpigradus_189	yes	NA	NA	Dasytes_niger_107	yes	Dasytes_plumbeus_100	yes	NA	NA	Dasytes_virens_100	yes	Listrus_sp_DRAFT_retry_contig03_PROKKARAST_130	yes	Listrus_sp_01_102	yes	Listrus_sp_02_350	yes	Listrus_sp_04_86	yes	Listrus_sp_06_107	yes	Listrus_sp_07_239	yes	Listrus_sp_09_113	yes	Psilothrix_viridicoerulea_102	yes
N0.HOG0000136	K03073	Genetic Information Processing	Folding, sorting and degradation	Protein export	secE; preprotein translocase subunit SecE	Danacea_nigritarsis_GER_181	yes	Danacea_nigritarsis_ITA_181	yes	Dasytastes_bicolor_556	yes	Dasytastes_sp_01_318	yes	Dasytastes_sp_02_348	yes	Dasytes_aeratus_186	yes	Dasytes_alpigradus_252	yes	Dasytes_lineellus_3	yes	Dasytes_niger_172	yes	Dasytes_plumbeus_163	yes	Dasytes_seminudus_551	yes	Dasytes_virens_163	yes	Listrus_sp_DRAFT_retry_contig01_PROKKARAST_48	yes	Listrus_sp_01_165	yes	Listrus_sp_02_282	yes	Listrus_sp_04_387	yes	Listrus_sp_06_183	yes	Listrus_sp_07_383	yes	Listrus_sp_09_185	yes	Psilothrix_viridicoerulea_170	yes
N0.HOG0000137	K02601	Brite Hierarchies	Protein families: genetic information processing	Transcription machinery	nusG; transcription termination/antitermination protein NusG	Danacea_nigritarsis_GER_182	yes	Danacea_nigritarsis_ITA_182	yes	Dasytastes_bicolor_555	yes	Dasytastes_sp_01_319	yes	Dasytastes_sp_02_349	yes	Dasytes_aeratus_187	yes	Dasytes_alpigradus_251	yes	Dasytes_lineellus_4	yes	Dasytes_niger_171	yes	Dasytes_plumbeus_162	yes	Dasytes_seminudus_550	yes	Dasytes_virens_162	yes	Listrus_sp_DRAFT_retry_contig01_PROKKARAST_47	yes	Listrus_sp_01_164	yes	Listrus_sp_02_283	yes	Listrus_sp_04_388	yes	Listrus_sp_06_182	yes	Listrus_sp_07_382	yes	Listrus_sp_09_184	yes	Psilothrix_viridicoerulea_169	yes
N0.HOG0000138	K02867	Genetic Information Processing	Translation	Ribosome	RP-L11, MRPL11, rplK; large subunit ribosomal protein L11	Danacea_nigritarsis_GER_183	yes	Danacea_nigritarsis_ITA_183	yes	Dasytastes_bicolor_554	yes	Dasytastes_sp_01_320	yes	Dasytastes_sp_02_350	yes	Dasytes_aeratus_188	yes	Dasytes_alpigradus_250	yes	Dasytes_lineellus_5	yes	Dasytes_niger_170	yes	Dasytes_plumbeus_161	yes	Dasytes_seminudus_549	yes	Dasytes_virens_161	yes	Listrus_sp_DRAFT_retry_contig01_PROKKARAST_46	yes	Listrus_sp_01_163	yes	Listrus_sp_02_284	yes	Listrus_sp_04_389	yes	Listrus_sp_06_181	yes	Listrus_sp_07_381	yes	Listrus_sp_09_183	yes	Psilothrix_viridicoerulea_168	yes
N0.HOG0000139	K02863	Genetic Information Processing	Translation	Ribosome	RP-L1, MRPL1, rplA; large subunit ribosomal protein L1	Danacea_nigritarsis_GER_184	yes	Danacea_nigritarsis_ITA_184	yes	Dasytastes_bicolor_553	yes	Dasytastes_sp_01_321	yes	Dasytastes_sp_02_351	yes	Dasytes_aeratus_189	yes	Dasytes_alpigradus_249	yes	Dasytes_lineellus_6	yes	Dasytes_niger_169	yes	Dasytes_plumbeus_160	yes	Dasytes_seminudus_548	yes	Dasytes_virens_160	yes	Listrus_sp_DRAFT_retry_contig01_PROKKARAST_45	yes	Listrus_sp_01_162	yes	Listrus_sp_02_285	yes	Listrus_sp_04_390	yes	Listrus_sp_06_180	yes	Listrus_sp_07_380	yes	Listrus_sp_09_182	yes	Psilothrix_viridicoerulea_167	yes
N0.HOG0000140	K02864	Genetic Information Processing	Translation	Ribosome	RP-L10, MRPL10, rplJ; large subunit ribosomal protein L10	Danacea_nigritarsis_GER_185	yes	Danacea_nigritarsis_ITA_185	yes	Dasytastes_bicolor_552	yes	Dasytastes_sp_01_322	yes	Dasytastes_sp_02_352	yes	Dasytes_aeratus_190	yes	Dasytes_alpigradus_248	yes	Dasytes_lineellus_7	yes	Dasytes_niger_168	yes	Dasytes_plumbeus_159	yes	Dasytes_seminudus_547	yes	Dasytes_virens_159	yes	Listrus_sp_DRAFT_retry_contig01_PROKKARAST_44	yes	Listrus_sp_01_161	yes	Listrus_sp_02_286	yes	Listrus_sp_04_391	yes	Listrus_sp_06_179	yes	Listrus_sp_07_379	yes	Listrus_sp_09_181	yes	Psilothrix_viridicoerulea_166	yes
N0.HOG0000141	K02935	Genetic Information Processing	Translation	Ribosome	RP-L7, MRPL12, rplL; large subunit ribosomal protein L7/L12	Danacea_nigritarsis_GER_186	yes	Danacea_nigritarsis_ITA_186	yes	Dasytastes_bicolor_551	yes	Dasytastes_sp_01_323	yes	Dasytastes_sp_02_353	yes	Dasytes_aeratus_191	yes	Dasytes_alpigradus_247	yes	Dasytes_lineellus_8	yes	Dasytes_niger_167	yes	Dasytes_plumbeus_158	yes	Dasytes_seminudus_546	yes	Dasytes_virens_158	yes	Listrus_sp_DRAFT_retry_contig01_PROKKARAST_43	yes	Listrus_sp_01_160	yes	Listrus_sp_02_287	yes	Listrus_sp_04_392	yes	Listrus_sp_06_178	yes	Listrus_sp_07_378	yes	Listrus_sp_09_180	yes	Psilothrix_viridicoerulea_165	yes
N0.HOG0000142	K03043	Genetic Information Processing	Transcription	RNA polymerase	rpoB; DNA-directed RNA polymerase subunit beta	Danacea_nigritarsis_GER_187	yes	Danacea_nigritarsis_ITA_187	yes	Dasytastes_bicolor_550	yes	Dasytastes_sp_01_324	yes	Dasytastes_sp_02_354	yes	Dasytes_aeratus_192	yes	Dasytes_alpigradus_246	yes	Dasytes_lineellus_9	yes	Dasytes_niger_166	yes	Dasytes_plumbeus_157	yes	Dasytes_seminudus_545	yes	Dasytes_virens_157	yes	Listrus_sp_DRAFT_retry_contig01_PROKKARAST_42	yes	Listrus_sp_01_159	yes	Listrus_sp_02_288	yes	Listrus_sp_04_393	yes	Listrus_sp_06_177	yes	Listrus_sp_07_418	yes	Listrus_sp_09_179	yes	Psilothrix_viridicoerulea_164	yes
N0.HOG0000143	K03046	Genetic Information Processing	Transcription	RNA polymerase	rpoC; DNA-directed RNA polymerase subunit beta'	Danacea_nigritarsis_GER_188	yes	Danacea_nigritarsis_ITA_188	yes	Dasytastes_bicolor_549	yes	Dasytastes_sp_01_325	yes	Dasytastes_sp_02_355	yes	Dasytes_aeratus_193	yes	Dasytes_alpigradus_245	yes	Dasytes_lineellus_10	yes	Dasytes_niger_165	yes	Dasytes_plumbeus_156	yes	Dasytes_seminudus_544	yes	Dasytes_virens_156	yes	Listrus_sp_DRAFT_retry_contig01_PROKKARAST_41	yes	Listrus_sp_01_158	yes	Listrus_sp_02_289	yes	Listrus_sp_04_394	yes	Listrus_sp_06_176	yes	Listrus_sp_07_177	yes	Listrus_sp_09_178	yes	Psilothrix_viridicoerulea_163	yes
N0.HOG0000144	K01881	Genetic Information Processing	Translation	Aminoacyl-tRNA biosynthesis	PARS, proS; prolyl-tRNA synthetase	Danacea_nigritarsis_GER_189	yes	Danacea_nigritarsis_ITA_189	yes	Dasytastes_bicolor_548	yes	Dasytastes_sp_01_326	yes	Dasytastes_sp_02_356	yes	Dasytes_aeratus_194	yes	Dasytes_alpigradus_244	yes	Dasytes_lineellus_11	yes	Dasytes_niger_164	yes	Dasytes_plumbeus_155	yes	Dasytes_seminudus_543	yes	Dasytes_virens_155	yes	Listrus_sp_DRAFT_retry_contig01_PROKKARAST_40	yes	Listrus_sp_01_157	yes	Listrus_sp_02_290	yes	Listrus_sp_04_395	yes	Listrus_sp_06_175	yes	Listrus_sp_07_176	yes	Listrus_sp_09_177	yes	Psilothrix_viridicoerulea_162	yes
N0.HOG0000038	K03624	Brite Hierarchies	Protein families: genetic information processing	Transcription machinery	greA; transcription elongation factor GreA	Danacea_nigritarsis_GER_19	yes	Danacea_nigritarsis_ITA_18	yes	Dasytastes_bicolor_202	yes	Dasytastes_sp_01_118	yes	Dasytastes_sp_02_149	yes	Dasytes_aeratus_33	yes	Dasytes_alpigradus_414	yes	Dasytes_lineellus_361	yes	Dasytes_niger_335	yes	Dasytes_plumbeus_318	yes	Dasytes_seminudus_198	yes	Dasytes_virens_319	yes	Listrus_sp_DRAFT_retry_contig01_PROKKARAST_211	yes	Listrus_sp_01_302	yes	Listrus_sp_02_120	yes	Listrus_sp_04_330	yes	Listrus_sp_06_346	yes	Listrus_sp_07_139	yes	Listrus_sp_09_345	yes	Psilothrix_viridicoerulea_330	yes
N0.HOG0000145	K04075	Brite Hierarchies	Protein families: genetic information processing	Transfer RNA biogenesis	tilS, mesJ; tRNA(Ile)-lysidine synthase	Danacea_nigritarsis_GER_190	yes	Danacea_nigritarsis_ITA_190	yes	Dasytastes_bicolor_547	yes	Dasytastes_sp_01_327	yes	Dasytastes_sp_02_357	yes	Dasytes_aeratus_195	yes	Dasytes_alpigradus_243	yes	Dasytes_lineellus_12	yes	Dasytes_niger_163	yes	Dasytes_plumbeus_154	yes	Dasytes_seminudus_542	yes	Dasytes_virens_154	yes	Listrus_sp_DRAFT_retry_contig01_PROKKARAST_39	yes	Listrus_sp_01_156	yes	Listrus_sp_02_291	yes	Listrus_sp_04_396	yes	Listrus_sp_06_174	yes	Listrus_sp_07_175	yes	Listrus_sp_09_176	yes	Psilothrix_viridicoerulea_161	yes
N0.HOG0000146	K02337	Genetic Information Processing	Replication and repair	DNA replication	dnaE; DNA polymerase III subunit alpha	Danacea_nigritarsis_GER_191	yes	Danacea_nigritarsis_ITA_191	yes	Dasytastes_bicolor_545	yes	Dasytastes_sp_01_329	yes	Dasytastes_sp_02_359	yes	Dasytes_aeratus_196	yes	Dasytes_alpigradus_242	yes	Dasytes_lineellus_15	yes	Dasytes_niger_162	yes	Dasytes_plumbeus_153	yes	Dasytes_seminudus_540	yes	Dasytes_virens_153	yes	Listrus_sp_DRAFT_retry_contig01_PROKKARAST_38	yes	Listrus_sp_01_155	yes	Listrus_sp_02_292	yes	Listrus_sp_04_397	yes	Listrus_sp_06_173	yes	Listrus_sp_07_174	yes	Listrus_sp_09_175	yes	Psilothrix_viridicoerulea_160	yes
N0.HOG0000147	K02372	Metabolism	Lipid metabolism	Fatty acid biosynthesis	fabZ; 3-hydroxyacyl-[acyl-carrier-protein] dehydratase	Danacea_nigritarsis_GER_192	yes	Danacea_nigritarsis_ITA_192	yes	Dasytastes_bicolor_544	yes	Dasytastes_sp_01_330	yes	Dasytastes_sp_02_360	yes	Dasytes_aeratus_197	yes	Dasytes_alpigradus_241	yes	Dasytes_lineellus_16	yes	Dasytes_niger_161	yes	Dasytes_plumbeus_152	yes	Dasytes_seminudus_539	yes	Dasytes_virens_152	yes	Listrus_sp_DRAFT_retry_contig01_PROKKARAST_37	yes	Listrus_sp_01_154	yes	Listrus_sp_02_293	yes	Listrus_sp_04_398	yes	Listrus_sp_06_172	yes	Listrus_sp_07_289	yes	Listrus_sp_09_173	yes	Psilothrix_viridicoerulea_159	yes
N0.HOG0000148	K07277	Cellular Processes	Transport and catabolism	Mitophagy - animal	SAM50, TOB55, bamA; outer membrane protein insertion porin family	Danacea_nigritarsis_GER_193	yes	Danacea_nigritarsis_ITA_193	yes	Dasytastes_bicolor_542	yes	Dasytastes_sp_01_332	yes	Dasytastes_sp_02_362	yes	Dasytes_aeratus_199	yes	Dasytes_alpigradus_239	yes	Dasytes_lineellus_18	yes	Dasytes_niger_159	yes	Dasytes_plumbeus_150	yes	Dasytes_seminudus_537	yes	Dasytes_virens_150	yes	Listrus_sp_DRAFT_retry_contig01_PROKKARAST_35	yes	Listrus_sp_01_152	yes	Listrus_sp_02_295	yes	Listrus_sp_04_400	yes	Listrus_sp_06_170	yes	Listrus_sp_07_287	yes	Listrus_sp_09_171	yes	Psilothrix_viridicoerulea_157	yes
N0.HOG0000017	K11749	Cellular Processes	Cell growth and death	Cell cycle - Caulobacter	rseP; regulator of sigma E protease	Danacea_nigritarsis_GER_194	yes	Danacea_nigritarsis_ITA_194	yes	Dasytastes_bicolor_541	yes	Dasytastes_sp_01_333	yes	Dasytastes_sp_02_363	yes	Dasytes_aeratus_200	yes	Dasytes_alpigradus_238	yes	Dasytes_lineellus_19	yes	Dasytes_niger_158	yes	Dasytes_plumbeus_149	yes	Dasytes_seminudus_536	yes	Dasytes_virens_149	yes	Listrus_sp_DRAFT_retry_contig01_PROKKARAST_34	yes	NA	NA	Listrus_sp_02_296	yes	NA	NA	Listrus_sp_06_169	yes	Listrus_sp_07_286	yes	Listrus_sp_09_170	yes	NA	NA
N0.HOG0000149	K00806	Metabolism	Glycan biosynthesis and metabolism	Peptidoglycan biosynthesis	uppS; undecaprenyl diphosphate synthase	Danacea_nigritarsis_GER_195	yes	Danacea_nigritarsis_ITA_195	yes	Dasytastes_bicolor_539	yes	Dasytastes_sp_01_335	yes	Dasytastes_sp_02_365	yes	Dasytes_aeratus_201	yes	Dasytes_alpigradus_237	yes	Dasytes_lineellus_21	yes	Dasytes_niger_157	yes	Dasytes_plumbeus_148	no	Dasytes_seminudus_534	yes	Dasytes_virens_148	no	Listrus_sp_DRAFT_retry_contig01_PROKKARAST_33	yes	Listrus_sp_01_151	yes	Listrus_sp_02_297	yes	Listrus_sp_04_453	yes	Listrus_sp_06_168	yes	Listrus_sp_07_442	yes	Listrus_sp_09_169	yes	Psilothrix_viridicoerulea_154	yes
N0.HOG0000150	K00099	Metabolism	Metabolism of terpenoids and polyketides	Terpenoid backbone biosynthesis	dxr; 1-deoxy-D-xylulose-5-phosphate reductoisomerase	Danacea_nigritarsis_GER_196	yes	Danacea_nigritarsis_ITA_196	yes	Dasytastes_bicolor_538	yes	Dasytastes_sp_01_336	yes	Dasytastes_sp_02_366	yes	Dasytes_aeratus_202	yes	Dasytes_alpigradus_236	yes	Dasytes_lineellus_22	yes	Dasytes_niger_156	yes	Dasytes_plumbeus_147	yes	Dasytes_seminudus_533	yes	Dasytes_virens_147	yes	Listrus_sp_DRAFT_retry_contig01_PROKKARAST_32	yes	Listrus_sp_01_150	yes	Listrus_sp_02_298	yes	Listrus_sp_04_452	yes	Listrus_sp_06_167	yes	Listrus_sp_07_443	no	Listrus_sp_09_168	yes	Psilothrix_viridicoerulea_153	yes
N0.HOG0000338	K02838	Brite Hierarchies	Protein families: genetic information processing	Translation factors	frr, MRRF, RRF; ribosome recycling factor	Danacea_nigritarsis_GER_197	yes	Danacea_nigritarsis_ITA_197	yes	Dasytastes_bicolor_537	yes	Dasytastes_sp_01_337	yes	Dasytastes_sp_02_367	yes	Dasytes_aeratus_203	yes	Dasytes_alpigradus_235	yes	Dasytes_lineellus_23	yes	Dasytes_niger_155	yes	Dasytes_plumbeus_146	yes	Dasytes_seminudus_532	yes	Dasytes_virens_146	yes	Listrus_sp_DRAFT_retry_contig01_PROKKARAST_31	yes	Listrus_sp_01_149	yes	Listrus_sp_02_299	yes	Listrus_sp_04_451	yes	Listrus_sp_06_166	yes	NA	NA	Listrus_sp_09_167	yes	Psilothrix_viridicoerulea_152	yes
N0.HOG0000339	K09903	Metabolism	Nucleotide metabolism	Pyrimidine metabolism	pyrH; uridylate kinase	Danacea_nigritarsis_GER_198	yes	Danacea_nigritarsis_ITA_198	yes	Dasytastes_bicolor_536	yes	Dasytastes_sp_01_338	yes	Dasytastes_sp_02_368	yes	Dasytes_aeratus_204	yes	Dasytes_alpigradus_234	yes	Dasytes_lineellus_24	yes	Dasytes_niger_154	yes	Dasytes_plumbeus_145	yes	Dasytes_seminudus_531	yes	Dasytes_virens_145	yes	Listrus_sp_DRAFT_retry_contig01_PROKKARAST_30	yes	Listrus_sp_01_148	yes	Listrus_sp_02_300	yes	Listrus_sp_04_450	yes	Listrus_sp_06_165	yes	NA	NA	Listrus_sp_09_166	yes	Psilothrix_viridicoerulea_151	yes
N0.HOG0000340	K02357	Brite Hierarchies	Protein families: genetic information processing	Translation factors	tsf, TSFM; elongation factor Ts	Danacea_nigritarsis_GER_199	yes	Danacea_nigritarsis_ITA_199	yes	Dasytastes_bicolor_535	yes	Dasytastes_sp_01_339	yes	Dasytastes_sp_02_369	yes	Dasytes_aeratus_205	yes	Dasytes_alpigradus_233	yes	Dasytes_lineellus_25	yes	Dasytes_niger_153	yes	Dasytes_plumbeus_144	yes	Dasytes_seminudus_530	yes	Dasytes_virens_144	yes	Listrus_sp_DRAFT_retry_contig01_PROKKARAST_29	yes	Listrus_sp_01_147	yes	Listrus_sp_02_301	yes	Listrus_sp_04_449	yes	Listrus_sp_06_164	yes	NA	NA	Listrus_sp_09_165	yes	Psilothrix_viridicoerulea_150	yes
N0.HOG0000314	K05807	Brite Hierarchies	Protein families: signaling and cellular processes	Transporters	bamD; outer membrane protein assembly factor BamD	Danacea_nigritarsis_GER_2	yes	Danacea_nigritarsis_ITA_2	yes	Dasytastes_bicolor_222	yes	Dasytastes_sp_01_98	yes	Dasytastes_sp_02_130	yes	Dasytes_aeratus_16	yes	Dasytes_alpigradus_432	yes	Dasytes_lineellus_342	yes	Dasytes_niger_352	yes	Dasytes_plumbeus_335	yes	Dasytes_seminudus_218	yes	Dasytes_virens_336	yes	Listrus_sp_DRAFT_retry_contig01_PROKKARAST_229	no	Listrus_sp_01_318	no	Listrus_sp_02_102	no	Listrus_sp_04_312	no	Listrus_sp_06_363	yes	Listrus_sp_07_258	no	Listrus_sp_09_363	no	NA	NA
N0.HOG0000039	K02343	Genetic Information Processing	Replication and repair	DNA replication	dnaX; DNA polymerase III subunit gamma/tau	Danacea_nigritarsis_GER_20	yes	Danacea_nigritarsis_ITA_19	yes	Dasytastes_bicolor_201	yes	Dasytastes_sp_01_119	yes	Dasytastes_sp_02_150	yes	Dasytes_aeratus_34	yes	Dasytes_alpigradus_413	yes	Dasytes_lineellus_362	yes	Dasytes_niger_334	yes	Dasytes_plumbeus_317	yes	Dasytes_seminudus_197	yes	Dasytes_virens_318	yes	Listrus_sp_DRAFT_retry_contig01_PROKKARAST_210	yes	Listrus_sp_01_301	yes	Listrus_sp_02_121	yes	Listrus_sp_04_331	yes	Listrus_sp_06_345	yes	Listrus_sp_07_140	yes	Listrus_sp_09_344	yes	Psilothrix_viridicoerulea_329	yes
N0.HOG0000341	K02967	Genetic Information Processing	Translation	Ribosome	RP-S2, MRPS2, rpsB; small subunit ribosomal protein S2	Danacea_nigritarsis_GER_200	yes	Danacea_nigritarsis_ITA_200	yes	Dasytastes_bicolor_534	yes	Dasytastes_sp_01_340	yes	Dasytastes_sp_02_370	yes	Dasytes_aeratus_206	yes	Dasytes_alpigradus_232	yes	Dasytes_lineellus_26	yes	Dasytes_niger_152	yes	Dasytes_plumbeus_143	yes	Dasytes_seminudus_529	yes	Dasytes_virens_143	yes	Listrus_sp_DRAFT_retry_contig01_PROKKARAST_28	yes	Listrus_sp_01_146	yes	Listrus_sp_02_302	yes	Listrus_sp_04_448	yes	Listrus_sp_06_163	yes	NA	NA	Listrus_sp_09_164	yes	Psilothrix_viridicoerulea_149	yes
N0.HOG0000151	K01265	Brite Hierarchies	Protein families: metabolism	Peptidases and inhibitors	map; methionyl aminopeptidase	Danacea_nigritarsis_GER_201	yes	Danacea_nigritarsis_ITA_201	yes	Dasytastes_bicolor_533	yes	Dasytastes_sp_01_341	yes	Dasytastes_sp_02_371	yes	Dasytes_aeratus_207	yes	Dasytes_alpigradus_231	yes	Dasytes_lineellus_27	yes	Dasytes_niger_151	yes	Dasytes_plumbeus_142	yes	Dasytes_seminudus_528	yes	Dasytes_virens_142	yes	Listrus_sp_DRAFT_retry_contig01_PROKKARAST_27	yes	Listrus_sp_01_145	yes	Listrus_sp_02_303	yes	Listrus_sp_04_447	yes	Listrus_sp_06_162	yes	Listrus_sp_07_384	yes	Listrus_sp_09_163	yes	Psilothrix_viridicoerulea_148	yes
N0.HOG0000474	K00647	Metabolism	Lipid metabolism	Fatty acid biosynthesis	fabB; 3-oxoacyl-[acyl-carrier-protein] synthase I	Danacea_nigritarsis_GER_202	yes	Danacea_nigritarsis_ITA_202	yes	Dasytastes_bicolor_531	yes	Dasytastes_sp_01_343	yes	Dasytastes_sp_02_373	yes	NA	NA	NA	NA	Dasytes_lineellus_29	yes	NA	NA	NA	NA	Dasytes_seminudus_526	yes	NA	NA	NA	NA	NA	NA	NA	NA	NA	NA	NA	NA	NA	NA	NA	NA	NA	NA
N0.HOG0000378	K03210	Genetic Information Processing	Folding, sorting and degradation	Protein export	yajC; preprotein translocase subunit YajC	Danacea_nigritarsis_GER_203	yes	Danacea_nigritarsis_ITA_203	yes	Dasytastes_bicolor_528	yes	Dasytastes_sp_01_346	yes	Dasytastes_sp_02_376	yes	Dasytes_aeratus_208	yes	Dasytes_alpigradus_230	yes	Dasytes_lineellus_32	yes	Dasytes_niger_150	yes	NA	NA	Dasytes_seminudus_523	yes	NA	NA	Listrus_sp_DRAFT_retry_contig01_PROKKARAST_25	yes	Listrus_sp_01_144	yes	Listrus_sp_02_305	yes	Listrus_sp_04_445	yes	Listrus_sp_06_159	yes	Listrus_sp_07_386	yes	Listrus_sp_09_160	yes	NA	NA
N0.HOG0000008	K00773	Brite Hierarchies	Protein families: genetic information processing	Transfer RNA biogenesis	tgt; queuine tRNA-ribosyltransferase	Danacea_nigritarsis_GER_204	yes	Danacea_nigritarsis_ITA_204	yes	Dasytastes_bicolor_527	yes	NA	NA	NA	NA	Dasytes_aeratus_209	yes	Dasytes_alpigradus_229	yes	Dasytes_lineellus_33	yes	Dasytes_niger_149	yes	Dasytes_plumbeus_141	yes	NA	NA	Dasytes_virens_141	yes	Listrus_sp_DRAFT_retry_contig01_PROKKARAST_24	yes	Listrus_sp_01_143	yes	Listrus_sp_02_306	yes	Listrus_sp_04_444	yes	Listrus_sp_06_158	yes	NA	NA	Listrus_sp_09_159	yes	Psilothrix_viridicoerulea_147	yes
N0.HOG0000018	K03386	Cellular Processes	Cell growth and death	Apoptosis - fly	PRDX2_4, ahpC; peroxiredoxin 2/4	Danacea_nigritarsis_GER_205	yes	Danacea_nigritarsis_ITA_205	yes	Dasytastes_bicolor_526	yes	Dasytastes_sp_01_350	yes	Dasytastes_sp_02_377	yes	Dasytes_aeratus_210	yes	Dasytes_alpigradus_228	yes	Dasytes_lineellus_34	yes	Dasytes_niger_148	yes	Dasytes_plumbeus_140	yes	Dasytes_seminudus_519	yes	Dasytes_virens_140	yes	Listrus_sp_DRAFT_retry_contig01_PROKKARAST_23	yes	Listrus_sp_01_142	yes	Listrus_sp_02_307	yes	Listrus_sp_04_443	yes	Listrus_sp_06_157	yes	NA	NA	Listrus_sp_09_158	yes	Psilothrix_viridicoerulea_146	yes
N0.HOG0000475	K03592	Brite Hierarchies	Protein families: metabolism	Peptidases and inhibitors	pmbA; PmbA protein	Danacea_nigritarsis_GER_206	yes	Danacea_nigritarsis_ITA_206	yes	Dasytastes_bicolor_525	yes	Dasytastes_sp_01_351	yes	Dasytastes_sp_02_378	yes	NA	NA	NA	NA	Dasytes_lineellus_35	yes	NA	NA	NA	NA	Dasytes_seminudus_518	yes	NA	NA	NA	NA	NA	NA	NA	NA	NA	NA	NA	NA	NA	NA	NA	NA	NA	NA
N0.HOG0000404	K07056	Brite Hierarchies	Protein families: genetic information processing	Ribosome biogenesis	rsmI; 16S rRNA (cytidine1402-2'-O)-methyltransferase	Danacea_nigritarsis_GER_207	yes	Danacea_nigritarsis_ITA_207	yes	Dasytastes_bicolor_524	yes	Dasytastes_sp_01_352	yes	Dasytastes_sp_02_379	yes	NA	NA	NA	NA	Dasytes_lineellus_36	yes	NA	NA	NA	NA	Dasytes_seminudus_517	yes	NA	NA	Listrus_sp_DRAFT_retry_contig01_PROKKARAST_22	yes	Listrus_sp_01_141	yes	Listrus_sp_02_309	yes	Listrus_sp_04_131	yes	Listrus_sp_06_156	yes	Listrus_sp_07_415	yes	Listrus_sp_09_157	yes	NA	NA
N0.HOG0000152	NA					Danacea_nigritarsis_GER_208	no	Danacea_nigritarsis_ITA_208	no	Dasytastes_bicolor_523	no	Dasytastes_sp_01_353	no	Dasytastes_sp_02_380	no	Dasytes_aeratus_211	no	Dasytes_alpigradus_227	no	Dasytes_lineellus_37	no	Dasytes_niger_146	no	Dasytes_plumbeus_139	no	Dasytes_seminudus_516	no	Dasytes_virens_139	no	Listrus_sp_DRAFT_retry_contig01_PROKKARAST_21	no	Listrus_sp_01_140	no	Listrus_sp_02_310	no	Listrus_sp_04_130	no	Listrus_sp_06_155	no	Listrus_sp_07_414	no	Listrus_sp_09_156	no	Psilothrix_viridicoerulea_145	no
N0.HOG0000153	NA					Danacea_nigritarsis_GER_209	no	Danacea_nigritarsis_ITA_209	no	Dasytastes_bicolor_522	no	Dasytastes_sp_01_354	no	Dasytastes_sp_02_381	no	Dasytes_aeratus_212	no	Dasytes_alpigradus_226	no	Dasytes_lineellus_38	no	Dasytes_niger_145	no	Dasytes_plumbeus_138	no	Dasytes_seminudus_515	no	Dasytes_virens_138	no	Listrus_sp_DRAFT_retry_contig01_PROKKARAST_20	no	Listrus_sp_01_139	no	Listrus_sp_02_311	no	Listrus_sp_04_129	no	Listrus_sp_06_154	no	Listrus_sp_07_413	no	Listrus_sp_09_155	no	Psilothrix_viridicoerulea_144	no
N0.HOG0000553	NA					Danacea_nigritarsis_GER_21	no	Danacea_nigritarsis_ITA_20	no	NA	NA	NA	NA	NA	NA	Dasytes_aeratus_35	no	NA	NA	NA	NA	NA	NA	NA	NA	NA	NA	NA	NA	Listrus_sp_DRAFT_retry_contig01_PROKKARAST_209	no	NA	NA	NA	NA	NA	NA	NA	NA	NA	NA	NA	NA	NA	NA
N0.HOG0000154	NA					Danacea_nigritarsis_GER_210	no	Danacea_nigritarsis_ITA_210	no	Dasytastes_bicolor_521	no	Dasytastes_sp_01_355	no	Dasytastes_sp_02_382	no	Dasytes_aeratus_213	no	Dasytes_alpigradus_225	no	Dasytes_lineellus_39	no	Dasytes_niger_144	no	Dasytes_plumbeus_137	no	Dasytes_seminudus_514	no	Dasytes_virens_137	no	Listrus_sp_DRAFT_retry_contig01_PROKKARAST_19	no	Listrus_sp_01_138	no	Listrus_sp_02_312	no	Listrus_sp_04_128	no	Listrus_sp_06_153	no	Listrus_sp_07_412	no	Listrus_sp_09_154	no	Psilothrix_viridicoerulea_143	no
N0.HOG0000155	K11179	Genetic Information Processing	Folding, sorting and degradation	Sulfur relay system	tusE, dsrC; tRNA 2-thiouridine synthesizing protein E	Danacea_nigritarsis_GER_211	yes	Danacea_nigritarsis_ITA_211	yes	Dasytastes_bicolor_520	yes	Dasytastes_sp_01_356	yes	Dasytastes_sp_02_383	yes	Dasytes_aeratus_214	yes	Dasytes_alpigradus_224	yes	Dasytes_lineellus_40	yes	Dasytes_niger_143	yes	Dasytes_plumbeus_136	yes	Dasytes_seminudus_513	yes	Dasytes_virens_136	yes	Listrus_sp_DRAFT_retry_contig01_PROKKARAST_18	yes	Listrus_sp_01_137	yes	Listrus_sp_02_313	yes	Listrus_sp_04_127	yes	Listrus_sp_06_152	yes	Listrus_sp_07_136	yes	Listrus_sp_09_153	yes	Psilothrix_viridicoerulea_142	yes
N0.HOG0000476	K11940	Brite Hierarchies	Protein families: genetic information processing	Chromosome and associated proteins	hspQ; heat shock protein HspQ	Danacea_nigritarsis_GER_212	yes	Danacea_nigritarsis_ITA_212	yes	Dasytastes_bicolor_519	yes	Dasytastes_sp_01_357	yes	Dasytastes_sp_02_384	yes	NA	NA	NA	NA	Dasytes_lineellus_41	yes	NA	NA	NA	NA	Dasytes_seminudus_512	yes	NA	NA	NA	NA	NA	NA	NA	NA	NA	NA	NA	NA	NA	NA	NA	NA	NA	NA
N0.HOG0000156	K03841	Metabolism	Carbohydrate metabolism	Glycolysis / Gluconeogenesis	FBP, fbp; fructose-1,6-bisphosphatase I	Danacea_nigritarsis_GER_213	yes	Danacea_nigritarsis_ITA_213	yes	Dasytastes_bicolor_515	yes	Dasytastes_sp_01_363	yes	Dasytastes_sp_02_388	yes	Dasytes_aeratus_215	yes	Dasytes_alpigradus_223	yes	Dasytes_lineellus_45	yes	Dasytes_niger_142	yes	Dasytes_plumbeus_135	yes	Dasytes_seminudus_508	yes	Dasytes_virens_135	yes	Listrus_sp_DRAFT_retry_contig01_PROKKARAST_16	yes	Listrus_sp_01_136	yes	Listrus_sp_02_315	yes	Listrus_sp_04_124	yes	Listrus_sp_06_148	yes	Listrus_sp_07_134	yes	Listrus_sp_09_150	yes	Psilothrix_viridicoerulea_141	yes
N0.HOG0000157	K04564	Environmental Information Processing	Signal transduction	MAPK signaling pathway - fly	SOD2; superoxide dismutase, Fe-Mn family	Danacea_nigritarsis_GER_214	yes	Danacea_nigritarsis_ITA_214	yes	Dasytastes_bicolor_514	yes	Dasytastes_sp_01_364	yes	Dasytastes_sp_02_389	yes	Dasytes_aeratus_216	yes	Dasytes_alpigradus_222	yes	Dasytes_lineellus_46	yes	Dasytes_niger_141	yes	Dasytes_plumbeus_134	yes	Dasytes_seminudus_507	yes	Dasytes_virens_134	yes	Listrus_sp_DRAFT_retry_contig01_PROKKARAST_15	yes	Listrus_sp_01_135	yes	Listrus_sp_02_316	yes	Listrus_sp_04_123	yes	Listrus_sp_06_147	yes	Listrus_sp_07_132	yes	Listrus_sp_09_149	yes	Psilothrix_viridicoerulea_140	yes
N0.HOG0000158	K03582	Genetic Information Processing	Replication and repair	Homologous recombination	recB; exodeoxyribonuclease V beta subunit	Danacea_nigritarsis_GER_215	yes	Danacea_nigritarsis_ITA_215	yes	Dasytastes_bicolor_513	yes	Dasytastes_sp_01_365	yes	Dasytastes_sp_02_390	yes	Dasytes_aeratus_217	yes	Dasytes_alpigradus_221	yes	Dasytes_lineellus_47	yes	Dasytes_niger_140	yes	Dasytes_plumbeus_133	yes	Dasytes_seminudus_506	yes	Dasytes_virens_133	yes	Listrus_sp_DRAFT_retry_contig01_PROKKARAST_14	yes	Listrus_sp_01_134	yes	Listrus_sp_02_317	yes	Listrus_sp_04_122	yes	Listrus_sp_06_146	yes	Listrus_sp_07_131	yes	Listrus_sp_09_148	yes	Psilothrix_viridicoerulea_139	yes
N0.HOG0000002	K01679	Metabolism	Carbohydrate metabolism	Citrate cycle (TCA cycle)	E4.2.1.2B, fumC, FH; fumarate hydratase, class II	Danacea_nigritarsis_GER_216	yes	Danacea_nigritarsis_ITA_216	yes	Dasytastes_bicolor_512	yes	Dasytastes_sp_01_366	yes	Dasytastes_sp_02_391	yes	Dasytes_aeratus_218	yes	Dasytes_alpigradus_220	yes	Dasytes_lineellus_48	yes	Dasytes_niger_139	yes	Dasytes_plumbeus_132	yes	Dasytes_seminudus_505	yes	Dasytes_virens_132	yes	Listrus_sp_DRAFT_retry_contig01_PROKKARAST_13	yes	NA	NA	Listrus_sp_02_318	yes	Listrus_sp_04_121	yes	Listrus_sp_06_145	yes	Listrus_sp_07_29	yes	Listrus_sp_09_147	yes	Psilothrix_viridicoerulea_138	yes
N0.HOG0000159	K00208	Metabolism	Lipid metabolism	Fatty acid biosynthesis	fabI; enoyl-[acyl-carrier protein] reductase I	Danacea_nigritarsis_GER_217	yes	Danacea_nigritarsis_ITA_217	yes	Dasytastes_bicolor_510	yes	Dasytastes_sp_01_368	yes	Dasytastes_sp_02_393	yes	Dasytes_aeratus_219	yes	Dasytes_alpigradus_218	yes	Dasytes_lineellus_50	yes	Dasytes_niger_137	yes	Dasytes_plumbeus_130	yes	Dasytes_seminudus_503	yes	Dasytes_virens_130	yes	Listrus_sp_DRAFT_retry_contig01_PROKKARAST_12	yes	Listrus_sp_01_133	yes	Listrus_sp_02_319	yes	Listrus_sp_04_120	yes	Listrus_sp_06_144	yes	Listrus_sp_07_32	yes	Listrus_sp_09_146	yes	Psilothrix_viridicoerulea_136	yes
N0.HOG0000160	K13821	Metabolism	Amino acid metabolism	Alanine, aspartate and glutamate metabolism	putA; RHH-type transcriptional regulator, proline utilization regulon repressor / proline dehydrogenase / delta 1-pyrroline-5-carboxylate dehydrogenase	Danacea_nigritarsis_GER_218	yes	Danacea_nigritarsis_ITA_218	yes	Dasytastes_bicolor_509	yes	Dasytastes_sp_01_369	yes	Dasytastes_sp_02_394	yes	Dasytes_aeratus_220	yes	Dasytes_alpigradus_217	yes	Dasytes_lineellus_51	yes	Dasytes_niger_136	yes	Dasytes_plumbeus_129	yes	Dasytes_seminudus_502	yes	Dasytes_virens_129	yes	Listrus_sp_DRAFT_retry_contig01_PROKKARAST_11	yes	Listrus_sp_01_132	yes	Listrus_sp_02_320	yes	Listrus_sp_04_119	yes	Listrus_sp_06_143	yes	Listrus_sp_07_33	yes	Listrus_sp_09_145	yes	Psilothrix_viridicoerulea_135	yes
N0.HOG0000161	K01887	Genetic Information Processing	Translation	Aminoacyl-tRNA biosynthesis	RARS, argS; arginyl-tRNA synthetase	Danacea_nigritarsis_GER_219	yes	Danacea_nigritarsis_ITA_219	yes	Dasytastes_bicolor_506	yes	Dasytastes_sp_01_371	yes	Dasytastes_sp_02_396	yes	Dasytes_aeratus_221	yes	Dasytes_alpigradus_216	yes	Dasytes_lineellus_53	yes	Dasytes_niger_135	yes	Dasytes_plumbeus_128	yes	Dasytes_seminudus_500	yes	Dasytes_virens_128	yes	Listrus_sp_DRAFT_retry_contig01_PROKKARAST_9	yes	Listrus_sp_01_130	yes	Listrus_sp_02_322	yes	Listrus_sp_04_117	yes	Listrus_sp_06_141	yes	Listrus_sp_07_35	yes	Listrus_sp_09_143	yes	Psilothrix_viridicoerulea_133	yes
N0.HOG0000040	K04079	Genetic Information Processing	Folding, sorting and degradation	Protein processing in endoplasmic reticulum	HSP90A, htpG; molecular chaperone HtpG	Danacea_nigritarsis_GER_22	yes	Danacea_nigritarsis_ITA_21	yes	Dasytastes_bicolor_199	yes	Dasytastes_sp_01_121	yes	Dasytastes_sp_02_152	yes	Dasytes_aeratus_37	yes	Dasytes_alpigradus_411	yes	Dasytes_lineellus_364	yes	Dasytes_niger_332	yes	Dasytes_plumbeus_315	yes	Dasytes_seminudus_195	yes	Dasytes_virens_316	yes	Listrus_sp_DRAFT_retry_contig01_PROKKARAST_208	yes	Listrus_sp_01_300	yes	Listrus_sp_02_122	yes	Listrus_sp_04_332	yes	Listrus_sp_06_344	yes	Listrus_sp_07_141	yes	Listrus_sp_09_343	yes	Psilothrix_viridicoerulea_327	yes
N0.HOG0000162	K15257	Brite Hierarchies	Protein families: genetic information processing	Transfer RNA biogenesis	cmoB; tRNA (mo5U34)-methyltransferase	Danacea_nigritarsis_GER_220	yes	Danacea_nigritarsis_ITA_220	yes	Dasytastes_bicolor_505	yes	Dasytastes_sp_01_372	yes	Dasytastes_sp_02_397	yes	Dasytes_aeratus_222	yes	Dasytes_alpigradus_215	yes	Dasytes_lineellus_54	yes	Dasytes_niger_134	yes	Dasytes_plumbeus_127	yes	Dasytes_seminudus_499	yes	Dasytes_virens_127	yes	Listrus_sp_DRAFT_retry_contig01_PROKKARAST_8	yes	Listrus_sp_01_129	yes	Listrus_sp_02_323	yes	Listrus_sp_04_116	yes	Listrus_sp_06_140	yes	Listrus_sp_07_37	yes	Listrus_sp_09_142	yes	Psilothrix_viridicoerulea_132	yes
N0.HOG0000163	K15256	Brite Hierarchies	Protein families: genetic information processing	Transfer RNA biogenesis	cmoA; tRNA (cmo5U34)-methyltransferase	Danacea_nigritarsis_GER_221	yes	Danacea_nigritarsis_ITA_221	yes	Dasytastes_bicolor_504	yes	Dasytastes_sp_01_373	yes	Dasytastes_sp_02_398	yes	Dasytes_aeratus_223	yes	Dasytes_alpigradus_214	yes	Dasytes_lineellus_55	yes	Dasytes_niger_133	yes	Dasytes_plumbeus_126	yes	Dasytes_seminudus_498	yes	Dasytes_virens_126	yes	Listrus_sp_DRAFT_retry_contig01_PROKKARAST_7	yes	Listrus_sp_01_128	yes	Listrus_sp_02_324	yes	Listrus_sp_04_115	yes	Listrus_sp_06_139	yes	Listrus_sp_07_38	yes	Listrus_sp_09_141	yes	Psilothrix_viridicoerulea_131	yes
N0.HOG0000164	K01876	Genetic Information Processing	Translation	Aminoacyl-tRNA biosynthesis	DARS2, aspS; aspartyl-tRNA synthetase	Danacea_nigritarsis_GER_222	yes	Danacea_nigritarsis_ITA_222	yes	Dasytastes_bicolor_503	yes	Dasytastes_sp_01_374	yes	Dasytastes_sp_02_399	yes	Dasytes_aeratus_224	yes	Dasytes_alpigradus_213	yes	Dasytes_lineellus_56	yes	Dasytes_niger_132	yes	Dasytes_plumbeus_125	yes	Dasytes_seminudus_497	yes	Dasytes_virens_125	yes	Listrus_sp_DRAFT_retry_contig01_PROKKARAST_6	yes	Listrus_sp_01_127	yes	Listrus_sp_02_325	yes	Listrus_sp_04_114	yes	Listrus_sp_06_138	yes	Listrus_sp_07_39	yes	Listrus_sp_09_140	yes	Psilothrix_viridicoerulea_130	yes
N0.HOG0000165	K01159	Genetic Information Processing	Replication and repair	Homologous recombination	ruvC; crossover junction endodeoxyribonuclease RuvC	Danacea_nigritarsis_GER_223	yes	Danacea_nigritarsis_ITA_223	yes	Dasytastes_bicolor_501	yes	Dasytastes_sp_01_376	yes	Dasytastes_sp_02_401	yes	Dasytes_aeratus_226	yes	Dasytes_alpigradus_211	yes	Dasytes_lineellus_58	yes	Dasytes_niger_130	yes	Dasytes_plumbeus_123	yes	Dasytes_seminudus_495	yes	Dasytes_virens_123	yes	Listrus_sp_DRAFT_retry_contig01_PROKKARAST_4	yes	Listrus_sp_01_125	yes	Listrus_sp_02_327	yes	Listrus_sp_04_112	yes	Listrus_sp_06_136	yes	Listrus_sp_07_147	yes	Listrus_sp_09_138	yes	Psilothrix_viridicoerulea_128	yes
N0.HOG0000166	K03550	Genetic Information Processing	Replication and repair	Homologous recombination	ruvA; holliday junction DNA helicase RuvA	Danacea_nigritarsis_GER_224	yes	Danacea_nigritarsis_ITA_224	yes	Dasytastes_bicolor_500	yes	Dasytastes_sp_01_377	yes	Dasytastes_sp_02_402	yes	Dasytes_aeratus_227	yes	Dasytes_alpigradus_210	yes	Dasytes_lineellus_59	yes	Dasytes_niger_129	yes	Dasytes_plumbeus_122	yes	Dasytes_seminudus_494	yes	Dasytes_virens_122	yes	Listrus_sp_DRAFT_retry_contig01_PROKKARAST_3	yes	Listrus_sp_01_124	yes	Listrus_sp_02_328	yes	Listrus_sp_04_111	yes	Listrus_sp_06_135	yes	Listrus_sp_07_148	yes	Listrus_sp_09_137	yes	Psilothrix_viridicoerulea_127	yes
N0.HOG0000167	K03551	Genetic Information Processing	Replication and repair	Homologous recombination	ruvB; holliday junction DNA helicase RuvB	Danacea_nigritarsis_GER_225	yes	Danacea_nigritarsis_ITA_225	yes	Dasytastes_bicolor_499	yes	Dasytastes_sp_01_378	yes	Dasytastes_sp_02_403	yes	Dasytes_aeratus_228	yes	Dasytes_alpigradus_209	yes	Dasytes_lineellus_60	yes	Dasytes_niger_128	yes	Dasytes_plumbeus_121	yes	Dasytes_seminudus_493	yes	Dasytes_virens_121	yes	Listrus_sp_DRAFT_retry_contig01_PROKKARAST_2	yes	Listrus_sp_01_123	yes	Listrus_sp_02_329	yes	Listrus_sp_04_110	yes	Listrus_sp_06_134	yes	Listrus_sp_07_149	yes	Listrus_sp_09_136	yes	Psilothrix_viridicoerulea_126	yes
N0.HOG0000360	K00616	Metabolism	Carbohydrate metabolism	Pentose phosphate pathway	TALDO1, talB, talA; transaldolase	Danacea_nigritarsis_GER_226	yes	Danacea_nigritarsis_ITA_226	yes	Dasytastes_bicolor_495	yes	Dasytastes_sp_01_382	yes	Dasytastes_sp_02_409	yes	Dasytes_aeratus_229	yes	NA	NA	Dasytes_lineellus_64	yes	Dasytes_niger_127	yes	Dasytes_plumbeus_120	yes	Dasytes_seminudus_489	yes	Dasytes_virens_120	yes	Listrus_sp_DRAFT_retry_contig03_PROKKARAST_153	yes	Listrus_sp_01_120	yes	Listrus_sp_02_330	yes	Listrus_sp_04_108	yes	Listrus_sp_06_130	yes	Listrus_sp_07_150	yes	Listrus_sp_09_132	yes	NA	NA
N0.HOG0000168	K01879	Genetic Information Processing	Translation	Aminoacyl-tRNA biosynthesis	glyS; glycyl-tRNA synthetase beta chain	Danacea_nigritarsis_GER_227	yes	Danacea_nigritarsis_ITA_227	yes	Dasytastes_bicolor_492	yes	Dasytastes_sp_01_385	yes	Dasytastes_sp_02_411	yes	Dasytes_aeratus_230	yes	Dasytes_alpigradus_208	yes	Dasytes_lineellus_67	yes	Dasytes_niger_126	yes	Dasytes_plumbeus_119	yes	Dasytes_seminudus_486	yes	Dasytes_virens_119	yes	Listrus_sp_DRAFT_retry_contig03_PROKKARAST_151	yes	Listrus_sp_01_119	yes	Listrus_sp_02_332	yes	Listrus_sp_04_104	yes	Listrus_sp_06_128	yes	Listrus_sp_07_153	yes	Listrus_sp_09_131	yes	Psilothrix_viridicoerulea_125	yes
N0.HOG0000169	K01878	Genetic Information Processing	Translation	Aminoacyl-tRNA biosynthesis	glyQ; glycyl-tRNA synthetase alpha chain	Danacea_nigritarsis_GER_228	yes	Danacea_nigritarsis_ITA_228	yes	Dasytastes_bicolor_491	yes	Dasytastes_sp_01_386	yes	Dasytastes_sp_02_412	yes	Dasytes_aeratus_231	yes	Dasytes_alpigradus_207	yes	Dasytes_lineellus_68	yes	Dasytes_niger_125	yes	Dasytes_plumbeus_118	yes	Dasytes_seminudus_485	yes	Dasytes_virens_118	yes	Listrus_sp_DRAFT_retry_contig03_PROKKARAST_150	yes	Listrus_sp_01_118	yes	Listrus_sp_02_333	yes	Listrus_sp_04_103	yes	Listrus_sp_06_127	yes	Listrus_sp_07_154	yes	Listrus_sp_09_130	yes	Psilothrix_viridicoerulea_124	yes
N0.HOG0000170	K04077	Genetic Information Processing	Folding, sorting and degradation	RNA degradation	groEL, HSPD1; chaperonin GroEL	Danacea_nigritarsis_GER_229	yes	Danacea_nigritarsis_ITA_229	yes	Dasytastes_bicolor_490	yes	Dasytastes_sp_01_387	yes	Dasytastes_sp_02_413	yes	Dasytes_aeratus_232	yes	Dasytes_alpigradus_206	yes	Dasytes_lineellus_69	yes	Dasytes_niger_124	yes	Dasytes_plumbeus_117	yes	Dasytes_seminudus_484	yes	Dasytes_virens_117	yes	Listrus_sp_DRAFT_retry_contig03_PROKKARAST_149	yes	Listrus_sp_01_117	yes	Listrus_sp_02_334	yes	Listrus_sp_04_102	yes	Listrus_sp_06_126	yes	Listrus_sp_07_314	yes	Listrus_sp_09_129	yes	Psilothrix_viridicoerulea_123	yes
N0.HOG0000041	K00939	Metabolism	Nucleotide metabolism	Purine metabolism	adk, AK; adenylate kinase	Danacea_nigritarsis_GER_23	yes	Danacea_nigritarsis_ITA_22	yes	Dasytastes_bicolor_198	yes	Dasytastes_sp_01_122	yes	Dasytastes_sp_02_153	yes	Dasytes_aeratus_38	yes	Dasytes_alpigradus_410	yes	Dasytes_lineellus_365	yes	Dasytes_niger_331	yes	Dasytes_plumbeus_314	yes	Dasytes_seminudus_194	yes	Dasytes_virens_315	yes	Listrus_sp_DRAFT_retry_contig01_PROKKARAST_207	yes	Listrus_sp_01_299	yes	Listrus_sp_02_123	yes	Listrus_sp_04_333	yes	Listrus_sp_06_343	yes	Listrus_sp_07_142	yes	Listrus_sp_09_342	yes	Psilothrix_viridicoerulea_326	yes
N0.HOG0000171	K04078	Brite Hierarchies	Protein families: genetic information processing	Chaperones and folding catalysts	groES, HSPE1; chaperonin GroES	Danacea_nigritarsis_GER_230	yes	Danacea_nigritarsis_ITA_230	yes	Dasytastes_bicolor_489	yes	Dasytastes_sp_01_388	yes	Dasytastes_sp_02_414	yes	Dasytes_aeratus_233	yes	Dasytes_alpigradus_205	yes	Dasytes_lineellus_70	yes	Dasytes_niger_123	yes	Dasytes_plumbeus_116	yes	Dasytes_seminudus_483	yes	Dasytes_virens_116	yes	Listrus_sp_DRAFT_retry_contig03_PROKKARAST_148	yes	Listrus_sp_01_116	yes	Listrus_sp_02_335	yes	Listrus_sp_04_101	yes	Listrus_sp_06_125	yes	Listrus_sp_07_317	yes	Listrus_sp_09_128	yes	Psilothrix_viridicoerulea_122	yes
N0.HOG0000003	K01744	Metabolism	Amino acid metabolism	Alanine, aspartate and glutamate metabolism	aspA; aspartate ammonia-lyase	Danacea_nigritarsis_GER_231	yes	Danacea_nigritarsis_ITA_231	yes	Dasytastes_bicolor_488	yes	Dasytastes_sp_01_389	yes	Dasytastes_sp_02_415	yes	Dasytes_aeratus_234	yes	Dasytes_alpigradus_204	yes	Dasytes_lineellus_71	yes	Dasytes_niger_122	yes	Dasytes_plumbeus_115	yes	Dasytes_seminudus_482	yes	Dasytes_virens_115	yes	Listrus_sp_DRAFT_retry_contig03_PROKKARAST_147	yes	NA	NA	Listrus_sp_02_336	yes	Listrus_sp_04_100	yes	Listrus_sp_06_123	yes	Listrus_sp_07_318	yes	Listrus_sp_09_127	yes	Psilothrix_viridicoerulea_121	yes
N0.HOG0000172	K04771	Environmental Information Processing	Signal transduction	Two-component system	degP, htrA; serine protease Do	Danacea_nigritarsis_GER_232	yes	Danacea_nigritarsis_ITA_232	yes	Dasytastes_bicolor_487	yes	Dasytastes_sp_01_390	yes	Dasytastes_sp_02_416	yes	Dasytes_aeratus_235	yes	Dasytes_alpigradus_203	yes	Dasytes_lineellus_72	yes	Dasytes_niger_121	yes	Dasytes_plumbeus_114	yes	Dasytes_seminudus_481	yes	Dasytes_virens_114	yes	Listrus_sp_DRAFT_retry_contig03_PROKKARAST_146	yes	NA	NA	Listrus_sp_02_337	yes	Listrus_sp_04_99	yes	Listrus_sp_06_122	yes	Listrus_sp_07_319	no	Listrus_sp_09_126	yes	NA	NA
N0.HOG0000173	K15724	Not Included in Pathway or Brite	Poorly characterized	General function prediction only	erpA; iron-sulfur cluster insertion protein	Danacea_nigritarsis_GER_233	yes	Danacea_nigritarsis_ITA_233	yes	Dasytastes_bicolor_486	yes	Dasytastes_sp_01_391	yes	Dasytastes_sp_02_417	yes	Dasytes_aeratus_236	yes	Dasytes_alpigradus_202	yes	Dasytes_lineellus_73	yes	Dasytes_niger_120	yes	Dasytes_plumbeus_113	yes	Dasytes_seminudus_480	yes	Dasytes_virens_113	yes	Listrus_sp_DRAFT_retry_contig03_PROKKARAST_144	yes	Listrus_sp_01_112	yes	Listrus_sp_02_338	yes	Listrus_sp_04_98	yes	Listrus_sp_06_121	yes	Listrus_sp_07_435	no	Listrus_sp_09_125	yes	Psilothrix_viridicoerulea_120	yes
N0.HOG0000174	K05365	Metabolism	Glycan biosynthesis and metabolism	Peptidoglycan biosynthesis	mrcB; penicillin-binding protein 1B	Danacea_nigritarsis_GER_234	yes	Danacea_nigritarsis_ITA_234	yes	Dasytastes_bicolor_485	yes	Dasytastes_sp_01_392	yes	Dasytastes_sp_02_418	yes	NA	NA	Dasytes_alpigradus_201	yes	Dasytes_lineellus_74	yes	Dasytes_niger_119	yes	NA	NA	Dasytes_seminudus_479	yes	NA	NA	Listrus_sp_DRAFT_retry_contig03_PROKKARAST_143	yes	Listrus_sp_01_111	yes	Listrus_sp_02_339	yes	Listrus_sp_04_97	yes	Listrus_sp_06_120	yes	Listrus_sp_07_436	yes	Listrus_sp_09_124	yes	NA	NA
N0.HOG0000175	K06204	Cellular Processes	Cellular community - prokaryotes	Biofilm formation - Escherichia coli	dksA; RNA polymerase-binding transcription factor	Danacea_nigritarsis_GER_235	yes	Danacea_nigritarsis_ITA_235	yes	Dasytastes_bicolor_484	yes	Dasytastes_sp_01_393	yes	Dasytastes_sp_02_419	yes	Dasytes_aeratus_239	yes	Dasytes_alpigradus_200	yes	Dasytes_lineellus_75	yes	Dasytes_niger_118	yes	Dasytes_plumbeus_111	yes	Dasytes_seminudus_478	yes	Dasytes_virens_111	yes	Listrus_sp_DRAFT_retry_contig03_PROKKARAST_141	yes	Listrus_sp_01_110	yes	Listrus_sp_02_340	yes	Listrus_sp_04_96	yes	Listrus_sp_06_119	yes	Listrus_sp_07_195	yes	Listrus_sp_09_123	yes	Psilothrix_viridicoerulea_113	yes
N0.HOG0000176	K01992	Brite Hierarchies	Protein families: signaling and cellular processes	Transporters	ABC-2.P; ABC-2 type transport system permease protein	Danacea_nigritarsis_GER_236	yes	Danacea_nigritarsis_ITA_236	yes	Dasytastes_bicolor_482	yes	Dasytastes_sp_01_395	yes	Dasytastes_sp_02_420	yes	Dasytes_aeratus_240	yes	Dasytes_alpigradus_199	yes	Dasytes_lineellus_77	yes	Dasytes_niger_117	yes	Dasytes_plumbeus_110	yes	Dasytes_seminudus_476	yes	Dasytes_virens_110	yes	Listrus_sp_DRAFT_retry_contig03_PROKKARAST_140	yes	Listrus_sp_01_109	yes	Listrus_sp_02_341	yes	Listrus_sp_04_95	yes	Listrus_sp_06_118	yes	Listrus_sp_07_196	yes	Listrus_sp_09_122	yes	Psilothrix_viridicoerulea_112	yes
N0.HOG0000177	K01990	Brite Hierarchies	Protein families: signaling and cellular processes	Transporters	ABC-2.A; ABC-2 type transport system ATP-binding protein	Danacea_nigritarsis_GER_237	yes	Danacea_nigritarsis_ITA_237	yes	Dasytastes_bicolor_481	yes	Dasytastes_sp_01_396	yes	Dasytastes_sp_02_421	yes	Dasytes_aeratus_241	yes	Dasytes_alpigradus_198	yes	Dasytes_lineellus_78	yes	Dasytes_niger_116	yes	Dasytes_plumbeus_109	yes	Dasytes_seminudus_475	yes	Dasytes_virens_109	yes	Listrus_sp_DRAFT_retry_contig03_PROKKARAST_139	yes	Listrus_sp_01_108	yes	Listrus_sp_02_342	yes	Listrus_sp_04_94	yes	Listrus_sp_06_117	yes	Listrus_sp_07_197	yes	Listrus_sp_09_121	yes	Psilothrix_viridicoerulea_111	yes
N0.HOG0000420	K00760	Metabolism	Nucleotide metabolism	Purine metabolism	hprT, hpt, HPRT1; hypoxanthine phosphoribosyltransferase	Danacea_nigritarsis_GER_238	yes	Danacea_nigritarsis_ITA_238	yes	Dasytastes_bicolor_480	yes	Dasytastes_sp_01_397	yes	NA	NA	Dasytes_aeratus_242	yes	Dasytes_alpigradus_197	yes	Dasytes_lineellus_79	yes	Dasytes_niger_115	yes	Dasytes_plumbeus_108	yes	Dasytes_seminudus_474	yes	Dasytes_virens_108	yes	NA	NA	NA	NA	NA	NA	NA	NA	NA	NA	NA	NA	NA	NA	Psilothrix_viridicoerulea_110	yes
N0.HOG0000421	K00797	Metabolism	Amino acid metabolism	Cysteine and methionine metabolism	speE, SRM, SPE3; spermidine synthase	Danacea_nigritarsis_GER_239	yes	Danacea_nigritarsis_ITA_239	yes	Dasytastes_bicolor_479	yes	Dasytastes_sp_01_398	yes	Dasytastes_sp_02_423	yes	NA	NA	NA	NA	Dasytes_lineellus_80	yes	NA	NA	NA	NA	Dasytes_seminudus_473	yes	NA	NA	Listrus_sp_DRAFT_retry_contig03_PROKKARAST_137	yes	NA	NA	NA	NA	Listrus_sp_04_93	no	NA	NA	Listrus_sp_07_198	no	Listrus_sp_09_120	yes	NA	NA
N0.HOG0000412	NA					Danacea_nigritarsis_GER_24	no	Danacea_nigritarsis_ITA_23	no	Dasytastes_bicolor_197	no	Dasytastes_sp_01_123	no	Dasytastes_sp_02_154	no	NA	NA	NA	NA	Dasytes_lineellus_366	no	NA	NA	NA	NA	Dasytes_seminudus_193	no	NA	NA	Listrus_sp_DRAFT_retry_contig01_PROKKARAST_206	no	NA	NA	Listrus_sp_02_124	no	Listrus_sp_04_334	no	Listrus_sp_06_342	no	Listrus_sp_07_143	no	Listrus_sp_09_341	no	NA	NA
N0.HOG0000405	K01611	Metabolism	Amino acid metabolism	Cysteine and methionine metabolism	speD, AMD1; S-adenosylmethionine decarboxylase	Danacea_nigritarsis_GER_240	yes	Danacea_nigritarsis_ITA_240	yes	Dasytastes_bicolor_478	yes	Dasytastes_sp_01_399	yes	Dasytastes_sp_02_424	yes	NA	NA	NA	NA	Dasytes_lineellus_81	yes	NA	NA	NA	NA	Dasytes_seminudus_472	yes	NA	NA	Listrus_sp_DRAFT_retry_contig03_PROKKARAST_136	yes	NA	NA	Listrus_sp_02_343	no	Listrus_sp_04_92	no	NA	NA	Listrus_sp_07_199	no	Listrus_sp_09_119	yes	NA	NA
N0.HOG0000178	K00382	Metabolism	Carbohydrate metabolism	Glycolysis / Gluconeogenesis	DLD, lpd, pdhD; dihydrolipoyl dehydrogenase	Danacea_nigritarsis_GER_241	yes	Danacea_nigritarsis_ITA_241	yes	Dasytastes_bicolor_477	yes	Dasytastes_sp_01_400	yes	Dasytastes_sp_02_425	yes	Dasytes_aeratus_243	yes	Dasytes_alpigradus_196	yes	Dasytes_lineellus_82	yes	Dasytes_niger_114	yes	Dasytes_plumbeus_107	yes	Dasytes_seminudus_471	yes	Dasytes_virens_107	yes	Listrus_sp_DRAFT_retry_contig03_PROKKARAST_135	yes	Listrus_sp_01_107	yes	Listrus_sp_02_345	yes	Listrus_sp_04_91	yes	Listrus_sp_06_112	yes	Listrus_sp_07_200	yes	Listrus_sp_09_118	yes	Psilothrix_viridicoerulea_109	yes
N0.HOG0000406	K10914	Environmental Information Processing	Signal transduction	Two-component system	crp; CRP/FNR family transcriptional regulator, cyclic AMP receptor protein	Danacea_nigritarsis_GER_242	yes	Danacea_nigritarsis_ITA_242	yes	Dasytastes_bicolor_474	yes	Dasytastes_sp_01_403	yes	Dasytastes_sp_02_428	yes	NA	NA	NA	NA	Dasytes_lineellus_86	yes	NA	NA	NA	NA	Dasytes_seminudus_470	yes	NA	NA	Listrus_sp_DRAFT_retry_contig03_PROKKARAST_134	yes	Listrus_sp_01_106	yes	Listrus_sp_02_346	yes	Listrus_sp_04_90	yes	Listrus_sp_06_111	yes	Listrus_sp_07_201	yes	Listrus_sp_09_117	yes	NA	NA
N0.HOG0000422	K07235	Genetic Information Processing	Folding, sorting and degradation	Sulfur relay system	tusD, dsrE; tRNA 2-thiouridine synthesizing protein D	Danacea_nigritarsis_GER_243	yes	Danacea_nigritarsis_ITA_243	yes	Dasytastes_bicolor_473	yes	Dasytastes_sp_01_404	yes	Dasytastes_sp_02_429	yes	Dasytes_aeratus_244	yes	Dasytes_alpigradus_195	yes	Dasytes_lineellus_87	yes	Dasytes_niger_113	yes	Dasytes_plumbeus_106	yes	Dasytes_seminudus_469	yes	Dasytes_virens_106	yes	NA	NA	NA	NA	NA	NA	NA	NA	NA	NA	NA	NA	NA	NA	Psilothrix_viridicoerulea_108	yes
N0.HOG0000423	K07236	Genetic Information Processing	Folding, sorting and degradation	Sulfur relay system	tusC, dsrF; tRNA 2-thiouridine synthesizing protein C	Danacea_nigritarsis_GER_244	yes	Danacea_nigritarsis_ITA_244	yes	Dasytastes_bicolor_472	yes	Dasytastes_sp_01_405	yes	Dasytastes_sp_02_430	yes	Dasytes_aeratus_245	yes	Dasytes_alpigradus_194	yes	Dasytes_lineellus_88	yes	Dasytes_niger_112	yes	Dasytes_plumbeus_105	yes	Dasytes_seminudus_468	yes	Dasytes_virens_105	yes	NA	NA	NA	NA	NA	NA	NA	NA	NA	NA	NA	NA	NA	NA	Psilothrix_viridicoerulea_107	yes
N0.HOG0000424	K07237	Genetic Information Processing	Folding, sorting and degradation	Sulfur relay system	tusB, dsrH; tRNA 2-thiouridine synthesizing protein B	Danacea_nigritarsis_GER_245	yes	Danacea_nigritarsis_ITA_245	yes	Dasytastes_bicolor_471	yes	Dasytastes_sp_01_406	yes	Dasytastes_sp_02_431	yes	Dasytes_aeratus_246	yes	Dasytes_alpigradus_193	yes	Dasytes_lineellus_89	yes	Dasytes_niger_111	yes	Dasytes_plumbeus_104	yes	Dasytes_seminudus_467	yes	Dasytes_virens_104	yes	NA	NA	NA	NA	NA	NA	NA	NA	NA	NA	NA	NA	NA	NA	Psilothrix_viridicoerulea_106	yes
N0.HOG0000179	K02950	Genetic Information Processing	Translation	Ribosome	RP-S12, MRPS12, rpsL; small subunit ribosomal protein S12	Danacea_nigritarsis_GER_246	yes	Danacea_nigritarsis_ITA_246	yes	Dasytastes_bicolor_470	yes	Dasytastes_sp_01_407	yes	Dasytastes_sp_02_432	yes	Dasytes_aeratus_247	yes	Dasytes_alpigradus_192	yes	Dasytes_lineellus_90	yes	Dasytes_niger_110	yes	Dasytes_plumbeus_103	yes	Dasytes_seminudus_466	yes	Dasytes_virens_103	yes	Listrus_sp_DRAFT_retry_contig03_PROKKARAST_133	yes	Listrus_sp_01_105	yes	Listrus_sp_02_347	yes	Listrus_sp_04_89	yes	Listrus_sp_06_110	yes	Listrus_sp_07_405	no	Listrus_sp_09_116	yes	Psilothrix_viridicoerulea_105	yes
N0.HOG0000180	K02992	Genetic Information Processing	Translation	Ribosome	RP-S7, MRPS7, rpsG; small subunit ribosomal protein S7	Danacea_nigritarsis_GER_247	yes	Danacea_nigritarsis_ITA_247	yes	Dasytastes_bicolor_469	yes	Dasytastes_sp_01_408	yes	Dasytastes_sp_02_433	yes	Dasytes_aeratus_248	yes	Dasytes_alpigradus_191	yes	Dasytes_lineellus_91	yes	Dasytes_niger_109	yes	Dasytes_plumbeus_102	yes	Dasytes_seminudus_465	yes	Dasytes_virens_102	yes	Listrus_sp_DRAFT_retry_contig03_PROKKARAST_132	yes	Listrus_sp_01_104	yes	Listrus_sp_02_348	yes	Listrus_sp_04_88	yes	Listrus_sp_06_109	yes	Listrus_sp_07_404	yes	Listrus_sp_09_115	yes	Psilothrix_viridicoerulea_104	yes
N0.HOG0000181	K02355	Brite Hierarchies	Protein families: genetic information processing	Translation factors	fusA, GFM, EFG; elongation factor G	Danacea_nigritarsis_GER_248	yes	Danacea_nigritarsis_ITA_248	yes	Dasytastes_bicolor_468	yes	Dasytastes_sp_01_409	yes	Dasytastes_sp_02_434	yes	Dasytes_aeratus_249	yes	Dasytes_alpigradus_190	yes	Dasytes_lineellus_92	yes	Dasytes_niger_108	yes	Dasytes_plumbeus_101	yes	Dasytes_seminudus_464	yes	Dasytes_virens_101	yes	Listrus_sp_DRAFT_retry_contig03_PROKKARAST_131	yes	Listrus_sp_01_103	yes	Listrus_sp_02_349	yes	Listrus_sp_04_87	yes	Listrus_sp_06_108	yes	Listrus_sp_07_403	yes	Listrus_sp_09_114	yes	Psilothrix_viridicoerulea_103	yes
N0.HOG0000182	K02946	Genetic Information Processing	Translation	Ribosome	RP-S10, MRPS10, rpsJ; small subunit ribosomal protein S10	Danacea_nigritarsis_GER_249	yes	Danacea_nigritarsis_ITA_249	yes	Dasytastes_bicolor_466	yes	Dasytastes_sp_01_411	yes	Dasytastes_sp_02_436	yes	Dasytes_aeratus_251	yes	Dasytes_alpigradus_188	yes	Dasytes_lineellus_94	yes	Dasytes_niger_106	yes	Dasytes_plumbeus_99	yes	Dasytes_seminudus_462	yes	Dasytes_virens_99	yes	Listrus_sp_DRAFT_retry_contig03_PROKKARAST_129	yes	Listrus_sp_01_101	yes	Listrus_sp_02_351	yes	Listrus_sp_04_85	yes	Listrus_sp_06_106	yes	Listrus_sp_07_238	yes	Listrus_sp_09_112	yes	Psilothrix_viridicoerulea_101	yes
N0.HOG0000042	K01883	Genetic Information Processing	Translation	Aminoacyl-tRNA biosynthesis	CARS, cysS; cysteinyl-tRNA synthetase	Danacea_nigritarsis_GER_25	yes	Danacea_nigritarsis_ITA_24	yes	Dasytastes_bicolor_196	yes	Dasytastes_sp_01_124	yes	Dasytastes_sp_02_155	yes	Dasytes_aeratus_39	yes	Dasytes_alpigradus_409	yes	Dasytes_lineellus_367	yes	Dasytes_niger_330	yes	Dasytes_plumbeus_313	yes	Dasytes_seminudus_192	yes	Dasytes_virens_314	yes	Listrus_sp_DRAFT_retry_contig01_PROKKARAST_205	yes	Listrus_sp_01_297	yes	Listrus_sp_02_125	yes	Listrus_sp_04_335	yes	Listrus_sp_06_341	yes	Listrus_sp_07_92	yes	Listrus_sp_09_340	yes	Psilothrix_viridicoerulea_325	yes
N0.HOG0000183	K02906	Genetic Information Processing	Translation	Ribosome	RP-L3, MRPL3, rplC; large subunit ribosomal protein L3	Danacea_nigritarsis_GER_250	yes	Danacea_nigritarsis_ITA_250	yes	Dasytastes_bicolor_465	yes	Dasytastes_sp_01_412	yes	Dasytastes_sp_02_437	yes	Dasytes_aeratus_252	yes	Dasytes_alpigradus_187	yes	Dasytes_lineellus_95	yes	Dasytes_niger_105	yes	Dasytes_plumbeus_98	yes	Dasytes_seminudus_461	yes	Dasytes_virens_98	yes	Listrus_sp_DRAFT_retry_contig03_PROKKARAST_128	yes	Listrus_sp_01_100	yes	Listrus_sp_02_352	yes	Listrus_sp_04_84	yes	Listrus_sp_06_105	yes	Listrus_sp_07_237	yes	Listrus_sp_09_111	yes	Psilothrix_viridicoerulea_100	yes
N0.HOG0000184	K02926	Genetic Information Processing	Translation	Ribosome	RP-L4, MRPL4, rplD; large subunit ribosomal protein L4	Danacea_nigritarsis_GER_251	yes	Danacea_nigritarsis_ITA_251	yes	Dasytastes_bicolor_464	yes	Dasytastes_sp_01_413	yes	Dasytastes_sp_02_438	yes	Dasytes_aeratus_253	yes	Dasytes_alpigradus_186	yes	Dasytes_lineellus_96	yes	Dasytes_niger_104	yes	Dasytes_plumbeus_97	yes	Dasytes_seminudus_460	yes	Dasytes_virens_97	yes	Listrus_sp_DRAFT_retry_contig03_PROKKARAST_127	yes	Listrus_sp_01_99	yes	Listrus_sp_02_353	yes	Listrus_sp_04_83	yes	Listrus_sp_06_104	yes	Listrus_sp_07_236	yes	Listrus_sp_09_110	yes	Psilothrix_viridicoerulea_99	yes
N0.HOG0000185	K02892	Genetic Information Processing	Translation	Ribosome	RP-L23, MRPL23, rplW; large subunit ribosomal protein L23	Danacea_nigritarsis_GER_252	yes	Danacea_nigritarsis_ITA_252	yes	Dasytastes_bicolor_463	yes	Dasytastes_sp_01_414	yes	Dasytastes_sp_02_439	yes	Dasytes_aeratus_254	yes	Dasytes_alpigradus_185	yes	Dasytes_lineellus_97	yes	Dasytes_niger_103	yes	Dasytes_plumbeus_96	yes	Dasytes_seminudus_459	yes	Dasytes_virens_96	yes	Listrus_sp_DRAFT_retry_contig03_PROKKARAST_126	yes	Listrus_sp_01_98	yes	Listrus_sp_02_354	yes	Listrus_sp_04_82	yes	Listrus_sp_06_103	yes	Listrus_sp_07_235	yes	Listrus_sp_09_109	yes	Psilothrix_viridicoerulea_98	yes
N0.HOG0000186	K02886	Genetic Information Processing	Translation	Ribosome	RP-L2, MRPL2, RML2, rplB; large subunit ribosomal protein L2	Danacea_nigritarsis_GER_253	yes	Danacea_nigritarsis_ITA_253	yes	Dasytastes_bicolor_462	yes	Dasytastes_sp_01_415	yes	Dasytastes_sp_02_440	yes	Dasytes_aeratus_255	yes	Dasytes_alpigradus_184	yes	Dasytes_lineellus_98	yes	Dasytes_niger_102	yes	Dasytes_plumbeus_95	yes	Dasytes_seminudus_458	yes	Dasytes_virens_95	yes	Listrus_sp_DRAFT_retry_contig03_PROKKARAST_125	yes	Listrus_sp_01_97	yes	Listrus_sp_02_355	yes	Listrus_sp_04_81	yes	Listrus_sp_06_102	yes	Listrus_sp_07_234	yes	Listrus_sp_09_108	yes	Psilothrix_viridicoerulea_97	yes
N0.HOG0000187	K02965	Genetic Information Processing	Translation	Ribosome	RP-S19, RSM19, rpsS; small subunit ribosomal protein S19	Danacea_nigritarsis_GER_254	yes	Danacea_nigritarsis_ITA_254	yes	Dasytastes_bicolor_461	yes	Dasytastes_sp_01_416	yes	Dasytastes_sp_02_441	yes	Dasytes_aeratus_256	yes	Dasytes_alpigradus_183	yes	Dasytes_lineellus_99	yes	Dasytes_niger_101	yes	Dasytes_plumbeus_94	yes	Dasytes_seminudus_457	yes	Dasytes_virens_94	yes	Listrus_sp_DRAFT_retry_contig03_PROKKARAST_124	yes	Listrus_sp_01_96	yes	Listrus_sp_02_356	yes	Listrus_sp_04_80	yes	Listrus_sp_06_101	yes	Listrus_sp_07_233	yes	Listrus_sp_09_107	yes	Psilothrix_viridicoerulea_96	yes
N0.HOG0000188	K02890	Genetic Information Processing	Translation	Ribosome	RP-L22, MRPL22, rplV; large subunit ribosomal protein L22	Danacea_nigritarsis_GER_255	yes	Danacea_nigritarsis_ITA_255	yes	Dasytastes_bicolor_460	yes	Dasytastes_sp_01_417	yes	Dasytastes_sp_02_442	yes	Dasytes_aeratus_257	yes	Dasytes_alpigradus_182	yes	Dasytes_lineellus_100	yes	Dasytes_niger_100	yes	Dasytes_plumbeus_93	yes	Dasytes_seminudus_456	yes	Dasytes_virens_93	yes	Listrus_sp_DRAFT_retry_contig03_PROKKARAST_123	yes	Listrus_sp_01_95	yes	Listrus_sp_02_357	yes	Listrus_sp_04_79	yes	Listrus_sp_06_100	yes	Listrus_sp_07_232	yes	Listrus_sp_09_106	yes	Psilothrix_viridicoerulea_95	yes
N0.HOG0000189	K02982	Genetic Information Processing	Translation	Ribosome	RP-S3, rpsC; small subunit ribosomal protein S3	Danacea_nigritarsis_GER_256	yes	Danacea_nigritarsis_ITA_256	yes	Dasytastes_bicolor_459	yes	Dasytastes_sp_01_418	yes	Dasytastes_sp_02_443	yes	Dasytes_aeratus_258	yes	Dasytes_alpigradus_181	yes	Dasytes_lineellus_101	yes	Dasytes_niger_99	yes	Dasytes_plumbeus_92	yes	Dasytes_seminudus_455	yes	Dasytes_virens_92	yes	Listrus_sp_DRAFT_retry_contig03_PROKKARAST_122	yes	Listrus_sp_01_94	yes	Listrus_sp_02_358	yes	Listrus_sp_04_78	yes	Listrus_sp_06_99	yes	Listrus_sp_07_231	yes	Listrus_sp_09_105	yes	Psilothrix_viridicoerulea_94	yes
N0.HOG0000190	K02878	Genetic Information Processing	Translation	Ribosome	RP-L16, MRPL16, rplP; large subunit ribosomal protein L16	Danacea_nigritarsis_GER_257	yes	Danacea_nigritarsis_ITA_257	yes	Dasytastes_bicolor_458	yes	Dasytastes_sp_01_419	yes	Dasytastes_sp_02_444	yes	Dasytes_aeratus_259	yes	Dasytes_alpigradus_180	yes	Dasytes_lineellus_102	yes	Dasytes_niger_98	yes	Dasytes_plumbeus_91	yes	Dasytes_seminudus_454	yes	Dasytes_virens_91	yes	Listrus_sp_DRAFT_retry_contig03_PROKKARAST_121	yes	Listrus_sp_01_93	yes	Listrus_sp_02_359	yes	Listrus_sp_04_77	yes	Listrus_sp_06_98	yes	Listrus_sp_07_230	yes	Listrus_sp_09_104	yes	Psilothrix_viridicoerulea_93	yes
N0.HOG0000191	K02904	Genetic Information Processing	Translation	Ribosome	RP-L29, rpmC; large subunit ribosomal protein L29	Danacea_nigritarsis_GER_258	yes	Danacea_nigritarsis_ITA_258	yes	Dasytastes_bicolor_457	yes	Dasytastes_sp_01_420	yes	Dasytastes_sp_02_445	yes	Dasytes_aeratus_260	yes	Dasytes_alpigradus_179	yes	Dasytes_lineellus_103	yes	Dasytes_niger_97	yes	Dasytes_plumbeus_90	yes	Dasytes_seminudus_453	yes	Dasytes_virens_90	yes	Listrus_sp_DRAFT_retry_contig03_PROKKARAST_120	yes	Listrus_sp_01_92	yes	Listrus_sp_02_360	yes	Listrus_sp_04_76	yes	Listrus_sp_06_97	yes	Listrus_sp_07_229	yes	Listrus_sp_09_103	yes	Psilothrix_viridicoerulea_92	yes
N0.HOG0000192	K02961	Genetic Information Processing	Translation	Ribosome	RP-S17, MRPS17, rpsQ; small subunit ribosomal protein S17	Danacea_nigritarsis_GER_259	yes	Danacea_nigritarsis_ITA_259	yes	Dasytastes_bicolor_456	yes	Dasytastes_sp_01_421	yes	Dasytastes_sp_02_446	yes	Dasytes_aeratus_261	yes	Dasytes_alpigradus_178	yes	Dasytes_lineellus_104	yes	Dasytes_niger_96	yes	Dasytes_plumbeus_89	yes	Dasytes_seminudus_452	yes	Dasytes_virens_89	yes	Listrus_sp_DRAFT_retry_contig03_PROKKARAST_119	yes	Listrus_sp_01_91	yes	Listrus_sp_02_361	yes	Listrus_sp_04_75	yes	Listrus_sp_06_96	yes	Listrus_sp_07_228	yes	Listrus_sp_09_102	yes	Psilothrix_viridicoerulea_91	yes
N0.HOG0000043	K03980	Brite Hierarchies	Protein families: metabolism	Peptidoglycan biosynthesis and degradation proteins	murJ, mviN; putative peptidoglycan lipid II flippase	Danacea_nigritarsis_GER_26	yes	Danacea_nigritarsis_ITA_25	yes	Dasytastes_bicolor_195	yes	Dasytastes_sp_01_125	yes	Dasytastes_sp_02_156	yes	Dasytes_aeratus_40	yes	Dasytes_alpigradus_408	yes	Dasytes_lineellus_368	yes	Dasytes_niger_329	yes	Dasytes_plumbeus_312	yes	Dasytes_seminudus_191	yes	Dasytes_virens_313	yes	Listrus_sp_DRAFT_retry_contig01_PROKKARAST_204	yes	Listrus_sp_01_296	yes	Listrus_sp_02_126	yes	Listrus_sp_04_336	yes	Listrus_sp_06_340	yes	Listrus_sp_07_91	yes	Listrus_sp_09_339	yes	Psilothrix_viridicoerulea_324	yes
N0.HOG0000193	K02874	Genetic Information Processing	Translation	Ribosome	RP-L14, MRPL14, rplN; large subunit ribosomal protein L14	Danacea_nigritarsis_GER_260	yes	Danacea_nigritarsis_ITA_260	yes	Dasytastes_bicolor_455	yes	Dasytastes_sp_01_422	yes	Dasytastes_sp_02_447	yes	Dasytes_aeratus_262	yes	Dasytes_alpigradus_177	yes	Dasytes_lineellus_105	yes	Dasytes_niger_95	yes	Dasytes_plumbeus_88	yes	Dasytes_seminudus_451	yes	Dasytes_virens_88	yes	Listrus_sp_DRAFT_retry_contig03_PROKKARAST_118	yes	Listrus_sp_01_90	yes	Listrus_sp_02_362	yes	Listrus_sp_04_74	yes	Listrus_sp_06_95	yes	Listrus_sp_07_227	yes	Listrus_sp_09_101	yes	Psilothrix_viridicoerulea_90	yes
N0.HOG0000194	K02895	Genetic Information Processing	Translation	Ribosome	RP-L24, MRPL24, rplX; large subunit ribosomal protein L24	Danacea_nigritarsis_GER_261	yes	Danacea_nigritarsis_ITA_261	yes	Dasytastes_bicolor_454	yes	Dasytastes_sp_01_423	yes	Dasytastes_sp_02_448	yes	Dasytes_aeratus_263	yes	Dasytes_alpigradus_176	yes	Dasytes_lineellus_106	yes	Dasytes_niger_94	yes	Dasytes_plumbeus_87	yes	Dasytes_seminudus_450	yes	Dasytes_virens_87	yes	Listrus_sp_DRAFT_retry_contig03_PROKKARAST_117	yes	Listrus_sp_01_89	yes	Listrus_sp_02_363	yes	Listrus_sp_04_73	yes	Listrus_sp_06_94	yes	Listrus_sp_07_226	yes	Listrus_sp_09_100	yes	Psilothrix_viridicoerulea_89	yes
N0.HOG0000195	K02931	Genetic Information Processing	Translation	Ribosome	RP-L5, MRPL5, rplE; large subunit ribosomal protein L5	Danacea_nigritarsis_GER_262	yes	Danacea_nigritarsis_ITA_262	yes	Dasytastes_bicolor_453	yes	Dasytastes_sp_01_424	yes	Dasytastes_sp_02_449	yes	Dasytes_aeratus_264	yes	Dasytes_alpigradus_175	yes	Dasytes_lineellus_107	yes	Dasytes_niger_93	yes	Dasytes_plumbeus_86	yes	Dasytes_seminudus_449	yes	Dasytes_virens_86	yes	Listrus_sp_DRAFT_retry_contig03_PROKKARAST_116	yes	Listrus_sp_01_88	yes	Listrus_sp_02_364	yes	Listrus_sp_04_72	yes	Listrus_sp_06_93	yes	Listrus_sp_07_225	yes	Listrus_sp_09_99	yes	Psilothrix_viridicoerulea_88	yes
N0.HOG0000196	K02954	Genetic Information Processing	Translation	Ribosome	RP-S14, MRPS14, rpsN; small subunit ribosomal protein S14	Danacea_nigritarsis_GER_263	yes	Danacea_nigritarsis_ITA_263	yes	Dasytastes_bicolor_452	yes	Dasytastes_sp_01_425	yes	Dasytastes_sp_02_450	yes	Dasytes_aeratus_265	yes	Dasytes_alpigradus_174	yes	Dasytes_lineellus_108	yes	Dasytes_niger_92	yes	Dasytes_plumbeus_85	yes	Dasytes_seminudus_448	yes	Dasytes_virens_85	yes	Listrus_sp_DRAFT_retry_contig03_PROKKARAST_115	yes	Listrus_sp_01_87	yes	Listrus_sp_02_365	yes	Listrus_sp_04_71	yes	Listrus_sp_06_92	yes	Listrus_sp_07_224	yes	Listrus_sp_09_98	yes	Psilothrix_viridicoerulea_87	yes
N0.HOG0000197	K02994	Genetic Information Processing	Translation	Ribosome	RP-S8, MRPS8, rpsH; small subunit ribosomal protein S8	Danacea_nigritarsis_GER_264	yes	Danacea_nigritarsis_ITA_264	yes	Dasytastes_bicolor_451	yes	Dasytastes_sp_01_426	yes	Dasytastes_sp_02_451	yes	Dasytes_aeratus_266	yes	Dasytes_alpigradus_173	yes	Dasytes_lineellus_109	yes	Dasytes_niger_91	yes	Dasytes_plumbeus_84	yes	Dasytes_seminudus_447	yes	Dasytes_virens_84	yes	Listrus_sp_DRAFT_retry_contig03_PROKKARAST_114	yes	Listrus_sp_01_86	yes	Listrus_sp_02_366	yes	Listrus_sp_04_70	yes	Listrus_sp_06_91	yes	Listrus_sp_07_425	no	Listrus_sp_09_97	yes	Psilothrix_viridicoerulea_86	yes
N0.HOG0000198	K02933	Genetic Information Processing	Translation	Ribosome	RP-L6, MRPL6, rplF; large subunit ribosomal protein L6	Danacea_nigritarsis_GER_265	yes	Danacea_nigritarsis_ITA_265	yes	Dasytastes_bicolor_450	yes	Dasytastes_sp_01_427	yes	Dasytastes_sp_02_452	yes	Dasytes_aeratus_267	yes	Dasytes_alpigradus_172	yes	Dasytes_lineellus_110	yes	Dasytes_niger_90	yes	Dasytes_plumbeus_83	yes	Dasytes_seminudus_446	yes	Dasytes_virens_83	yes	Listrus_sp_DRAFT_retry_contig03_PROKKARAST_113	yes	Listrus_sp_01_85	yes	Listrus_sp_02_367	yes	Listrus_sp_04_69	yes	Listrus_sp_06_90	yes	Listrus_sp_07_424	yes	Listrus_sp_09_96	yes	Psilothrix_viridicoerulea_85	yes
N0.HOG0000199	K02881	Genetic Information Processing	Translation	Ribosome	RP-L18, MRPL18, rplR; large subunit ribosomal protein L18	Danacea_nigritarsis_GER_266	yes	Danacea_nigritarsis_ITA_266	yes	Dasytastes_bicolor_449	yes	Dasytastes_sp_01_428	yes	Dasytastes_sp_02_453	yes	Dasytes_aeratus_268	yes	Dasytes_alpigradus_171	yes	Dasytes_lineellus_111	yes	Dasytes_niger_89	yes	Dasytes_plumbeus_82	yes	Dasytes_seminudus_445	yes	Dasytes_virens_82	yes	Listrus_sp_DRAFT_retry_contig03_PROKKARAST_112	yes	Listrus_sp_01_84	yes	Listrus_sp_02_368	yes	Listrus_sp_04_68	yes	Listrus_sp_06_89	yes	Listrus_sp_07_423	yes	Listrus_sp_09_95	yes	Psilothrix_viridicoerulea_84	yes
N0.HOG0000200	K02988	Genetic Information Processing	Translation	Ribosome	RP-S5, MRPS5, rpsE; small subunit ribosomal protein S5	Danacea_nigritarsis_GER_267	yes	Danacea_nigritarsis_ITA_267	yes	Dasytastes_bicolor_448	yes	Dasytastes_sp_01_429	yes	Dasytastes_sp_02_454	yes	Dasytes_aeratus_269	yes	Dasytes_alpigradus_170	yes	Dasytes_lineellus_112	yes	Dasytes_niger_88	yes	Dasytes_plumbeus_81	yes	Dasytes_seminudus_444	yes	Dasytes_virens_81	yes	Listrus_sp_DRAFT_retry_contig03_PROKKARAST_111	yes	Listrus_sp_01_83	yes	Listrus_sp_02_369	yes	Listrus_sp_04_67	yes	Listrus_sp_06_88	yes	Listrus_sp_07_422	yes	Listrus_sp_09_94	yes	Psilothrix_viridicoerulea_83	yes
N0.HOG0000201	K02907	Genetic Information Processing	Translation	Ribosome	RP-L30, MRPL30, rpmD; large subunit ribosomal protein L30	Danacea_nigritarsis_GER_268	yes	Danacea_nigritarsis_ITA_268	yes	Dasytastes_bicolor_447	yes	Dasytastes_sp_01_430	yes	Dasytastes_sp_02_455	yes	Dasytes_aeratus_270	yes	Dasytes_alpigradus_169	yes	Dasytes_lineellus_113	yes	Dasytes_niger_87	yes	Dasytes_plumbeus_80	yes	Dasytes_seminudus_443	yes	Dasytes_virens_80	yes	Listrus_sp_DRAFT_retry_contig03_PROKKARAST_110	yes	Listrus_sp_01_82	yes	Listrus_sp_02_370	yes	Listrus_sp_04_66	yes	Listrus_sp_06_87	yes	Listrus_sp_07_421	yes	Listrus_sp_09_93	yes	Psilothrix_viridicoerulea_82	yes
N0.HOG0000202	K02876	Genetic Information Processing	Translation	Ribosome	RP-L15, MRPL15, rplO; large subunit ribosomal protein L15	Danacea_nigritarsis_GER_269	yes	Danacea_nigritarsis_ITA_269	yes	Dasytastes_bicolor_446	yes	Dasytastes_sp_01_431	yes	Dasytastes_sp_02_456	yes	Dasytes_aeratus_271	yes	Dasytes_alpigradus_168	yes	Dasytes_lineellus_114	yes	Dasytes_niger_86	yes	Dasytes_plumbeus_79	yes	Dasytes_seminudus_442	yes	Dasytes_virens_79	yes	Listrus_sp_DRAFT_retry_contig03_PROKKARAST_109	yes	Listrus_sp_01_81	yes	Listrus_sp_02_371	yes	Listrus_sp_04_65	yes	Listrus_sp_06_86	yes	Listrus_sp_07_420	yes	Listrus_sp_09_92	yes	Psilothrix_viridicoerulea_81	yes
N0.HOG0000316	K08300	Genetic Information Processing	Folding, sorting and degradation	RNA degradation	rne; ribonuclease E	Danacea_nigritarsis_GER_27	yes	Danacea_nigritarsis_ITA_26	yes	Dasytastes_bicolor_194	yes	Dasytastes_sp_01_126	yes	Dasytastes_sp_02_157	yes	Dasytes_aeratus_41	yes	Dasytes_alpigradus_407	yes	Dasytes_lineellus_369	yes	Dasytes_niger_328	yes	Dasytes_plumbeus_311	yes	Dasytes_seminudus_190	yes	Dasytes_virens_312	yes	Listrus_sp_DRAFT_retry_contig01_PROKKARAST_202	no	NA	NA	Listrus_sp_02_127	no	Listrus_sp_04_338	no	Listrus_sp_06_339	no	Listrus_sp_07_90	no	Listrus_sp_09_337	no	Psilothrix_viridicoerulea_323	yes
N0.HOG0000203	K03076	Genetic Information Processing	Folding, sorting and degradation	Protein export	secY; preprotein translocase subunit SecY	Danacea_nigritarsis_GER_270	yes	Danacea_nigritarsis_ITA_270	yes	Dasytastes_bicolor_445	yes	Dasytastes_sp_01_432	yes	Dasytastes_sp_02_457	yes	Dasytes_aeratus_272	yes	Dasytes_alpigradus_167	yes	Dasytes_lineellus_115	yes	Dasytes_niger_85	yes	Dasytes_plumbeus_78	yes	Dasytes_seminudus_441	yes	Dasytes_virens_78	yes	Listrus_sp_DRAFT_retry_contig03_PROKKARAST_108	yes	Listrus_sp_01_80	yes	Listrus_sp_02_372	yes	Listrus_sp_04_64	yes	Listrus_sp_06_85	yes	Listrus_sp_07_271	yes	Listrus_sp_09_91	yes	Psilothrix_viridicoerulea_80	yes
N0.HOG0000204	K02919	Genetic Information Processing	Translation	Ribosome	RP-L36, MRPL36, rpmJ; large subunit ribosomal protein L36	Danacea_nigritarsis_GER_271	yes	Danacea_nigritarsis_ITA_271	yes	Dasytastes_bicolor_444	yes	Dasytastes_sp_01_433	yes	Dasytastes_sp_02_458	yes	Dasytes_aeratus_273	yes	Dasytes_alpigradus_166	yes	Dasytes_lineellus_116	yes	Dasytes_niger_84	yes	Dasytes_plumbeus_77	yes	Dasytes_seminudus_440	yes	Dasytes_virens_77	yes	Listrus_sp_DRAFT_retry_contig03_PROKKARAST_107	yes	Listrus_sp_01_79	yes	Listrus_sp_02_373	yes	Listrus_sp_04_63	yes	Listrus_sp_06_84	yes	Listrus_sp_07_270	yes	Listrus_sp_09_90	yes	Psilothrix_viridicoerulea_79	yes
N0.HOG0000205	K02952	Genetic Information Processing	Translation	Ribosome	RP-S13, rpsM; small subunit ribosomal protein S13	Danacea_nigritarsis_GER_272	yes	Danacea_nigritarsis_ITA_272	yes	Dasytastes_bicolor_443	yes	Dasytastes_sp_01_434	yes	Dasytastes_sp_02_459	yes	Dasytes_aeratus_274	yes	Dasytes_alpigradus_165	yes	Dasytes_lineellus_117	yes	Dasytes_niger_83	yes	Dasytes_plumbeus_76	yes	Dasytes_seminudus_439	yes	Dasytes_virens_76	yes	Listrus_sp_DRAFT_retry_contig03_PROKKARAST_106	yes	Listrus_sp_01_78	yes	Listrus_sp_02_374	yes	Listrus_sp_04_62	yes	Listrus_sp_06_83	yes	Listrus_sp_07_269	yes	Listrus_sp_09_89	yes	Psilothrix_viridicoerulea_78	yes
N0.HOG0000206	K02948	Genetic Information Processing	Translation	Ribosome	RP-S11, MRPS11, rpsK; small subunit ribosomal protein S11	Danacea_nigritarsis_GER_273	yes	Danacea_nigritarsis_ITA_273	yes	Dasytastes_bicolor_442	yes	Dasytastes_sp_01_435	yes	Dasytastes_sp_02_460	yes	Dasytes_aeratus_275	yes	Dasytes_alpigradus_164	yes	Dasytes_lineellus_118	yes	Dasytes_niger_82	yes	Dasytes_plumbeus_75	yes	Dasytes_seminudus_438	yes	Dasytes_virens_75	yes	Listrus_sp_DRAFT_retry_contig03_PROKKARAST_105	yes	Listrus_sp_01_77	yes	Listrus_sp_02_375	yes	Listrus_sp_04_61	yes	Listrus_sp_06_82	yes	Listrus_sp_07_268	yes	Listrus_sp_09_88	yes	Psilothrix_viridicoerulea_77	yes
N0.HOG0000207	K02986	Genetic Information Processing	Translation	Ribosome	RP-S4, NAM9, rpsD; small subunit ribosomal protein S4	Danacea_nigritarsis_GER_274	yes	Danacea_nigritarsis_ITA_274	yes	Dasytastes_bicolor_441	yes	Dasytastes_sp_01_436	yes	Dasytastes_sp_02_461	yes	Dasytes_aeratus_276	yes	Dasytes_alpigradus_163	yes	Dasytes_lineellus_119	yes	Dasytes_niger_81	yes	Dasytes_plumbeus_74	yes	Dasytes_seminudus_437	yes	Dasytes_virens_74	yes	Listrus_sp_DRAFT_retry_contig03_PROKKARAST_104	yes	Listrus_sp_01_76	yes	Listrus_sp_02_376	yes	Listrus_sp_04_60	yes	Listrus_sp_06_81	yes	Listrus_sp_07_267	yes	Listrus_sp_09_87	yes	Psilothrix_viridicoerulea_76	yes
N0.HOG0000208	K03040	Genetic Information Processing	Transcription	RNA polymerase	rpoA; DNA-directed RNA polymerase subunit alpha	Danacea_nigritarsis_GER_275	yes	Danacea_nigritarsis_ITA_275	yes	Dasytastes_bicolor_440	yes	Dasytastes_sp_01_437	yes	Dasytastes_sp_02_462	yes	Dasytes_aeratus_277	yes	Dasytes_alpigradus_162	yes	Dasytes_lineellus_120	yes	Dasytes_niger_80	yes	Dasytes_plumbeus_73	yes	Dasytes_seminudus_436	yes	Dasytes_virens_73	yes	Listrus_sp_DRAFT_retry_contig03_PROKKARAST_103	yes	Listrus_sp_01_75	yes	Listrus_sp_02_377	yes	Listrus_sp_04_59	yes	Listrus_sp_06_80	yes	Listrus_sp_07_266	yes	Listrus_sp_09_86	yes	Psilothrix_viridicoerulea_75	yes
N0.HOG0000209	K02879	Genetic Information Processing	Translation	Ribosome	RP-L17, MRPL17, rplQ; large subunit ribosomal protein L17	Danacea_nigritarsis_GER_276	yes	Danacea_nigritarsis_ITA_276	yes	Dasytastes_bicolor_439	yes	Dasytastes_sp_01_438	yes	Dasytastes_sp_02_463	yes	Dasytes_aeratus_278	yes	Dasytes_alpigradus_161	yes	Dasytes_lineellus_121	yes	Dasytes_niger_79	yes	Dasytes_plumbeus_72	yes	Dasytes_seminudus_435	yes	Dasytes_virens_72	yes	Listrus_sp_DRAFT_retry_contig03_PROKKARAST_102	yes	Listrus_sp_01_74	yes	Listrus_sp_02_378	yes	Listrus_sp_04_58	yes	Listrus_sp_06_79	yes	Listrus_sp_07_265	yes	Listrus_sp_09_85	yes	Psilothrix_viridicoerulea_74	yes
N0.HOG0000210	K02939	Genetic Information Processing	Translation	Ribosome	RP-L9, MRPL9, rplI; large subunit ribosomal protein L9	Danacea_nigritarsis_GER_277	yes	Danacea_nigritarsis_ITA_277	yes	Dasytastes_bicolor_438	yes	Dasytastes_sp_01_439	yes	Dasytastes_sp_02_464	yes	Dasytes_aeratus_279	yes	Dasytes_alpigradus_160	yes	Dasytes_lineellus_122	yes	Dasytes_niger_78	yes	Dasytes_plumbeus_71	yes	Dasytes_seminudus_434	yes	Dasytes_virens_71	yes	Listrus_sp_DRAFT_retry_contig03_PROKKARAST_101	yes	Listrus_sp_01_73	yes	Listrus_sp_02_379	yes	Listrus_sp_04_57	yes	Listrus_sp_06_78	yes	Listrus_sp_07_264	yes	Listrus_sp_09_84	yes	Psilothrix_viridicoerulea_73	yes
N0.HOG0000211	K02963	Genetic Information Processing	Translation	Ribosome	RP-S18, MRPS18, rpsR; small subunit ribosomal protein S18	Danacea_nigritarsis_GER_278	yes	Danacea_nigritarsis_ITA_278	yes	Dasytastes_bicolor_437	yes	Dasytastes_sp_01_440	yes	Dasytastes_sp_02_465	yes	Dasytes_aeratus_280	yes	Dasytes_alpigradus_159	yes	Dasytes_lineellus_123	yes	Dasytes_niger_77	yes	Dasytes_plumbeus_70	yes	Dasytes_seminudus_433	yes	Dasytes_virens_70	yes	Listrus_sp_DRAFT_retry_contig03_PROKKARAST_100	yes	Listrus_sp_01_72	yes	Listrus_sp_02_380	yes	Listrus_sp_04_56	yes	Listrus_sp_06_77	yes	Listrus_sp_07_263	yes	Listrus_sp_09_83	yes	Psilothrix_viridicoerulea_72	yes
N0.HOG0000575	K02686	Genetic Information Processing	Replication and repair	Homologous recombination	priB; primosomal replication protein N	Danacea_nigritarsis_GER_279	yes	Danacea_nigritarsis_ITA_279	yes	NA	NA	NA	NA	NA	NA	NA	NA	NA	NA	NA	NA	NA	NA	NA	NA	NA	NA	NA	NA	NA	NA	NA	NA	NA	NA	NA	NA	NA	NA	NA	NA	NA	NA	NA	NA
N0.HOG0000044	K06179	Brite Hierarchies	Protein families: genetic information processing	Ribosome biogenesis	rluC; 23S rRNA pseudouridine955/2504/2580 synthase	Danacea_nigritarsis_GER_28	yes	Danacea_nigritarsis_ITA_27	yes	Dasytastes_bicolor_193	yes	Dasytastes_sp_01_128	yes	Dasytastes_sp_02_158	yes	Dasytes_aeratus_42	yes	Dasytes_alpigradus_405	yes	Dasytes_lineellus_370	yes	Dasytes_niger_327	yes	Dasytes_plumbeus_310	yes	Dasytes_seminudus_189	yes	Dasytes_virens_311	yes	Listrus_sp_DRAFT_retry_contig01_PROKKARAST_201	yes	Listrus_sp_01_294	yes	Listrus_sp_02_128	yes	Listrus_sp_04_339	yes	Listrus_sp_06_338	yes	Listrus_sp_07_89	yes	Listrus_sp_09_336	yes	Psilothrix_viridicoerulea_322	yes
N0.HOG0000212	K02990	Genetic Information Processing	Translation	Ribosome	RP-S6, MRPS6, rpsF; small subunit ribosomal protein S6	Danacea_nigritarsis_GER_280	yes	Danacea_nigritarsis_ITA_280	yes	Dasytastes_bicolor_436	yes	Dasytastes_sp_01_441	yes	Dasytastes_sp_02_466	yes	Dasytes_aeratus_281	yes	Dasytes_alpigradus_158	yes	Dasytes_lineellus_124	yes	Dasytes_niger_76	yes	Dasytes_plumbeus_69	yes	Dasytes_seminudus_432	yes	Dasytes_virens_69	yes	Listrus_sp_DRAFT_retry_contig03_PROKKARAST_99	yes	Listrus_sp_01_71	yes	Listrus_sp_02_382	yes	Listrus_sp_04_55	yes	Listrus_sp_06_76	yes	Listrus_sp_07_262	yes	Listrus_sp_09_81	yes	Psilothrix_viridicoerulea_71	yes
N0.HOG0000019	K03218	Brite Hierarchies	Protein families: genetic information processing	Ribosome biogenesis	rlmB; 23S rRNA (guanosine2251-2'-O)-methyltransferase	Danacea_nigritarsis_GER_281	yes	Danacea_nigritarsis_ITA_281	yes	Dasytastes_bicolor_435	yes	Dasytastes_sp_01_442	yes	Dasytastes_sp_02_467	yes	Dasytes_aeratus_282	yes	Dasytes_alpigradus_157	yes	Dasytes_lineellus_125	yes	Dasytes_niger_75	yes	Dasytes_plumbeus_68	yes	Dasytes_seminudus_431	yes	Dasytes_virens_68	yes	Listrus_sp_DRAFT_retry_contig03_PROKKARAST_98	yes	Listrus_sp_01_70	yes	Listrus_sp_02_383	yes	Listrus_sp_04_54	yes	Listrus_sp_06_75	yes	NA	NA	Listrus_sp_09_80	yes	Psilothrix_viridicoerulea_70	yes
N0.HOG0000379	K01939	Metabolism	Nucleotide metabolism	Purine metabolism	purA, ADSS; adenylosuccinate synthase	Danacea_nigritarsis_GER_282	yes	Danacea_nigritarsis_ITA_282	yes	Dasytastes_bicolor_434	yes	Dasytastes_sp_01_443	yes	Dasytastes_sp_02_468	yes	Dasytes_aeratus_284	yes	Dasytes_alpigradus_155	yes	Dasytes_lineellus_126	yes	Dasytes_niger_73	yes	Dasytes_plumbeus_66	yes	Dasytes_seminudus_430	yes	Dasytes_virens_66	yes	NA	NA	NA	NA	Listrus_sp_02_384	no	NA	NA	NA	NA	Listrus_sp_07_113	no	Listrus_sp_09_79	no	Psilothrix_viridicoerulea_68	yes
N0.HOG0000213	K02897	Genetic Information Processing	Translation	Ribosome	RP-L25, rplY; large subunit ribosomal protein L25	Danacea_nigritarsis_GER_283	yes	Danacea_nigritarsis_ITA_283	yes	Dasytastes_bicolor_433	yes	Dasytastes_sp_01_444	yes	Dasytastes_sp_02_469	yes	Dasytes_aeratus_285	yes	Dasytes_alpigradus_154	yes	Dasytes_lineellus_127	yes	Dasytes_niger_72	yes	Dasytes_plumbeus_65	yes	Dasytes_seminudus_429	yes	Dasytes_virens_65	yes	Listrus_sp_DRAFT_retry_contig03_PROKKARAST_97	yes	Listrus_sp_01_69	yes	Listrus_sp_02_385	yes	Listrus_sp_04_52	yes	Listrus_sp_06_74	yes	Listrus_sp_07_114	yes	Listrus_sp_09_78	yes	Psilothrix_viridicoerulea_67	yes
N0.HOG0000214	K01151	Genetic Information Processing	Replication and repair	Base excision repair	nfo; deoxyribonuclease IV	Danacea_nigritarsis_GER_284	yes	Danacea_nigritarsis_ITA_284	yes	Dasytastes_bicolor_432	yes	Dasytastes_sp_01_445	yes	Dasytastes_sp_02_470	yes	Dasytes_aeratus_286	yes	Dasytes_alpigradus_153	yes	Dasytes_lineellus_128	yes	Dasytes_niger_71	yes	Dasytes_plumbeus_64	yes	Dasytes_seminudus_428	yes	Dasytes_virens_64	yes	Listrus_sp_DRAFT_retry_contig03_PROKKARAST_96	yes	Listrus_sp_01_68	yes	Listrus_sp_02_386	yes	Listrus_sp_04_51	yes	Listrus_sp_06_73	yes	Listrus_sp_07_115	yes	Listrus_sp_09_77	yes	Psilothrix_viridicoerulea_66	yes
N0.HOG0000215	NA					Danacea_nigritarsis_GER_285	no	Danacea_nigritarsis_ITA_285	no	Dasytastes_bicolor_431	no	Dasytastes_sp_01_446	no	Dasytastes_sp_02_471	no	Dasytes_aeratus_287	no	Dasytes_alpigradus_152	no	Dasytes_lineellus_129	no	Dasytes_niger_70	no	Dasytes_plumbeus_63	no	Dasytes_seminudus_427	no	Dasytes_virens_63	no	Listrus_sp_DRAFT_retry_contig03_PROKKARAST_95	no	Listrus_sp_01_66	no	Listrus_sp_02_387	no	Listrus_sp_04_50	no	Listrus_sp_06_72	no	Listrus_sp_07_116	no	Listrus_sp_09_76	no	Psilothrix_viridicoerulea_65	no
N0.HOG0000425	K00254	Metabolism	Nucleotide metabolism	Pyrimidine metabolism	DHODH, pyrD; dihydroorotate dehydrogenase	Danacea_nigritarsis_GER_286	yes	Danacea_nigritarsis_ITA_286	yes	Dasytastes_bicolor_430	yes	Dasytastes_sp_01_447	yes	Dasytastes_sp_02_472	yes	Dasytes_aeratus_288	yes	Dasytes_alpigradus_151	yes	Dasytes_lineellus_130	yes	Dasytes_niger_69	yes	Dasytes_plumbeus_62	yes	Dasytes_seminudus_426	yes	Dasytes_virens_62	yes	NA	NA	NA	NA	NA	NA	NA	NA	NA	NA	NA	NA	NA	NA	Psilothrix_viridicoerulea_64	yes
N0.HOG0000216	K01893	Genetic Information Processing	Translation	Aminoacyl-tRNA biosynthesis	NARS, asnS; asparaginyl-tRNA synthetase	Danacea_nigritarsis_GER_287	yes	Danacea_nigritarsis_ITA_287	yes	Dasytastes_bicolor_429	yes	Dasytastes_sp_01_448	yes	Dasytastes_sp_02_473	yes	Dasytes_aeratus_289	yes	Dasytes_alpigradus_150	yes	Dasytes_lineellus_131	yes	Dasytes_niger_68	yes	Dasytes_plumbeus_61	yes	Dasytes_seminudus_425	yes	Dasytes_virens_61	yes	Listrus_sp_DRAFT_retry_contig03_PROKKARAST_94	yes	Listrus_sp_01_65	yes	Listrus_sp_02_388	yes	Listrus_sp_04_49	yes	Listrus_sp_06_70	yes	Listrus_sp_07_117	yes	Listrus_sp_09_75	yes	Psilothrix_viridicoerulea_63	yes
N0.HOG0000461	K00287	Metabolism	Metabolism of cofactors and vitamins	Folate biosynthesis	DHFR, folA; dihydrofolate reductase	Danacea_nigritarsis_GER_288	yes	Danacea_nigritarsis_ITA_288	yes	NA	NA	Dasytastes_sp_01_449	yes	Dasytastes_sp_02_474	yes	Dasytes_aeratus_290	yes	Dasytes_alpigradus_149	yes	NA	NA	Dasytes_niger_67	yes	Dasytes_plumbeus_60	yes	NA	NA	Dasytes_virens_60	yes	NA	NA	Listrus_sp_01_64	yes	NA	NA	NA	NA	NA	NA	NA	NA	NA	NA	NA	NA
N0.HOG0000342	K03625	Brite Hierarchies	Protein families: genetic information processing	Transcription machinery	nusB; transcription antitermination protein NusB	Danacea_nigritarsis_GER_289	yes	Danacea_nigritarsis_ITA_289	yes	Dasytastes_bicolor_427	yes	Dasytastes_sp_01_451	yes	Dasytastes_sp_02_476	yes	NA	NA	Dasytes_alpigradus_148	yes	Dasytes_lineellus_133	yes	Dasytes_niger_66	yes	Dasytes_plumbeus_59	yes	Dasytes_seminudus_423	yes	Dasytes_virens_59	yes	Listrus_sp_DRAFT_retry_contig03_PROKKARAST_93	yes	Listrus_sp_01_63	yes	Listrus_sp_02_389	yes	Listrus_sp_04_48	yes	Listrus_sp_06_69	yes	Listrus_sp_07_118	yes	Listrus_sp_09_74	yes	Psilothrix_viridicoerulea_62	yes
N0.HOG0000045	K02911	Genetic Information Processing	Translation	Ribosome	RP-L32, MRPL32, rpmF; large subunit ribosomal protein L32	Danacea_nigritarsis_GER_29	yes	Danacea_nigritarsis_ITA_28	yes	Dasytastes_bicolor_192	yes	Dasytastes_sp_01_129	yes	Dasytastes_sp_02_159	yes	Dasytes_aeratus_43	yes	Dasytes_alpigradus_404	yes	Dasytes_lineellus_371	yes	Dasytes_niger_326	yes	Dasytes_plumbeus_309	yes	Dasytes_seminudus_188	yes	Dasytes_virens_310	yes	Listrus_sp_DRAFT_retry_contig01_PROKKARAST_200	yes	Listrus_sp_01_293	yes	Listrus_sp_02_129	yes	Listrus_sp_04_340	yes	Listrus_sp_06_337	yes	Listrus_sp_07_88	yes	Listrus_sp_09_335	yes	Psilothrix_viridicoerulea_321	yes
N0.HOG0000343	K03926	Not Included in Pathway or Brite	Unclassified: signaling and cellular processes	Others	cutA; periplasmic divalent cation tolerance protein	Danacea_nigritarsis_GER_290	yes	Danacea_nigritarsis_ITA_290	yes	Dasytastes_bicolor_424	yes	Dasytastes_sp_01_454	yes	Dasytastes_sp_02_479	yes	Dasytes_aeratus_291	yes	Dasytes_alpigradus_147	yes	Dasytes_lineellus_137	no	Dasytes_niger_65	yes	Dasytes_plumbeus_58	yes	Dasytes_seminudus_420	yes	Dasytes_virens_58	yes	Listrus_sp_DRAFT_retry_contig03_PROKKARAST_92	no	NA	NA	Listrus_sp_02_390	yes	Listrus_sp_04_47	yes	Listrus_sp_06_68	yes	Listrus_sp_07_119	yes	Listrus_sp_09_73	yes	Psilothrix_viridicoerulea_61	yes
N0.HOG0000217	K02469	Brite Hierarchies	Protein families: genetic information processing	DNA replication proteins	gyrA; DNA gyrase subunit A	Danacea_nigritarsis_GER_291	yes	Danacea_nigritarsis_ITA_291	yes	Dasytastes_bicolor_423	yes	Dasytastes_sp_01_455	yes	Dasytastes_sp_02_480	yes	Dasytes_aeratus_292	yes	Dasytes_alpigradus_146	yes	Dasytes_lineellus_138	yes	Dasytes_niger_64	yes	Dasytes_plumbeus_57	yes	Dasytes_seminudus_419	yes	Dasytes_virens_57	yes	Listrus_sp_DRAFT_retry_contig03_PROKKARAST_91	yes	Listrus_sp_01_60	yes	Listrus_sp_02_391	yes	Listrus_sp_04_46	yes	Listrus_sp_06_67	yes	Listrus_sp_07_120	yes	Listrus_sp_09_72	yes	Psilothrix_viridicoerulea_60	yes
N0.HOG0000218	K11991	Brite Hierarchies	Protein families: genetic information processing	Transfer RNA biogenesis	tadA; tRNA(adenine34) deaminase	Danacea_nigritarsis_GER_292	yes	Danacea_nigritarsis_ITA_292	yes	Dasytastes_bicolor_422	yes	Dasytastes_sp_01_456	yes	Dasytastes_sp_02_481	yes	Dasytes_aeratus_293	yes	Dasytes_alpigradus_145	yes	Dasytes_lineellus_139	yes	Dasytes_niger_63	yes	Dasytes_plumbeus_56	yes	Dasytes_seminudus_418	yes	Dasytes_virens_56	yes	Listrus_sp_DRAFT_retry_contig03_PROKKARAST_90	yes	Listrus_sp_01_59	yes	Listrus_sp_02_392	yes	Listrus_sp_04_45	yes	Listrus_sp_06_66	yes	Listrus_sp_07_279	yes	Listrus_sp_09_71	yes	Psilothrix_viridicoerulea_59	yes
N0.HOG0000391	K01092	Metabolism	Carbohydrate metabolism	Inositol phosphate metabolism	E3.1.3.25, IMPA, suhB; myo-inositol-1(or 4)-monophosphatase	Danacea_nigritarsis_GER_293	yes	Danacea_nigritarsis_ITA_293	yes	Dasytastes_bicolor_421	yes	Dasytastes_sp_01_457	yes	Dasytastes_sp_02_482	yes	NA	NA	Dasytes_alpigradus_143	yes	Dasytes_lineellus_140	yes	Dasytes_niger_61	yes	NA	NA	Dasytes_seminudus_417	yes	NA	NA	Listrus_sp_DRAFT_retry_contig03_PROKKARAST_89	yes	Listrus_sp_01_58	yes	Listrus_sp_02_393	yes	Listrus_sp_04_44	yes	Listrus_sp_06_65	yes	Listrus_sp_07_278	yes	Listrus_sp_09_70	yes	NA	NA
N0.HOG0000380	K13643	Brite Hierarchies	Protein families: genetic information processing	Transcription factors	iscR; Rrf2 family transcriptional regulator, iron-sulfur cluster assembly transcription factor	Danacea_nigritarsis_GER_294	yes	Danacea_nigritarsis_ITA_294	yes	Dasytastes_bicolor_420	yes	Dasytastes_sp_01_458	yes	Dasytastes_sp_02_483	yes	NA	NA	Dasytes_alpigradus_142	yes	Dasytes_lineellus_141	yes	NA	NA	Dasytes_plumbeus_54	yes	Dasytes_seminudus_416	yes	Dasytes_virens_54	yes	Listrus_sp_DRAFT_retry_contig03_PROKKARAST_88	yes	NA	NA	Listrus_sp_02_394	yes	Listrus_sp_04_43	yes	Listrus_sp_06_64	yes	Listrus_sp_07_277	yes	Listrus_sp_09_69	yes	Psilothrix_viridicoerulea_57	yes
N0.HOG0000219	K04487	Metabolism	Metabolism of cofactors and vitamins	Thiamine metabolism	iscS, NFS1; cysteine desulfurase	Danacea_nigritarsis_GER_295	yes	Danacea_nigritarsis_ITA_295	yes	Dasytastes_bicolor_419	yes	Dasytastes_sp_01_459	yes	Dasytastes_sp_02_484	yes	Dasytes_aeratus_296	yes	Dasytes_alpigradus_141	yes	Dasytes_lineellus_142	yes	Dasytes_niger_60	yes	Dasytes_plumbeus_53	yes	Dasytes_seminudus_415	yes	Dasytes_virens_53	yes	Listrus_sp_DRAFT_retry_contig03_PROKKARAST_87	yes	Listrus_sp_01_55	yes	Listrus_sp_02_395	yes	Listrus_sp_04_42	yes	Listrus_sp_06_63	yes	Listrus_sp_07_276	yes	Listrus_sp_09_68	yes	Psilothrix_viridicoerulea_56	yes
N0.HOG0000220	K04488	Not Included in Pathway or Brite	Unclassified: metabolism	Energy metabolism	iscU, nifU; nitrogen fixation protein NifU and related proteins	Danacea_nigritarsis_GER_296	yes	Danacea_nigritarsis_ITA_296	yes	Dasytastes_bicolor_418	yes	Dasytastes_sp_01_460	yes	Dasytastes_sp_02_485	yes	Dasytes_aeratus_297	yes	Dasytes_alpigradus_140	yes	Dasytes_lineellus_143	yes	Dasytes_niger_59	yes	Dasytes_plumbeus_52	yes	Dasytes_seminudus_414	yes	Dasytes_virens_52	yes	Listrus_sp_DRAFT_retry_contig03_PROKKARAST_86	yes	Listrus_sp_01_54	yes	Listrus_sp_02_396	yes	Listrus_sp_04_41	yes	Listrus_sp_06_62	yes	Listrus_sp_07_275	yes	Listrus_sp_09_67	yes	Psilothrix_viridicoerulea_55	yes
N0.HOG0000221	K13628	Brite Hierarchies	Protein families: genetic information processing	Transfer RNA biogenesis	iscA; iron-sulfur cluster assembly protein	Danacea_nigritarsis_GER_297	yes	Danacea_nigritarsis_ITA_297	yes	Dasytastes_bicolor_417	yes	Dasytastes_sp_01_461	yes	Dasytastes_sp_02_486	yes	Dasytes_aeratus_298	yes	Dasytes_alpigradus_139	yes	Dasytes_lineellus_144	yes	Dasytes_niger_58	yes	Dasytes_plumbeus_51	yes	Dasytes_seminudus_413	yes	Dasytes_virens_51	yes	Listrus_sp_DRAFT_retry_contig03_PROKKARAST_85	yes	Listrus_sp_01_53	yes	Listrus_sp_02_397	yes	Listrus_sp_04_40	yes	Listrus_sp_06_61	yes	Listrus_sp_07_274	yes	Listrus_sp_09_66	yes	Psilothrix_viridicoerulea_54	yes
N0.HOG0000222	K04082	Brite Hierarchies	Protein families: genetic information processing	Chaperones and folding catalysts	hscB, HSCB, HSC20; molecular chaperone HscB	Danacea_nigritarsis_GER_298	yes	Danacea_nigritarsis_ITA_298	yes	Dasytastes_bicolor_416	yes	Dasytastes_sp_01_462	yes	Dasytastes_sp_02_487	yes	Dasytes_aeratus_299	yes	Dasytes_alpigradus_138	yes	Dasytes_lineellus_145	yes	Dasytes_niger_57	yes	Dasytes_plumbeus_50	yes	Dasytes_seminudus_412	yes	Dasytes_virens_50	yes	Listrus_sp_DRAFT_retry_contig03_PROKKARAST_84	yes	Listrus_sp_01_52	yes	Listrus_sp_02_398	yes	Listrus_sp_04_39	yes	Listrus_sp_06_60	yes	Listrus_sp_07_273	yes	Listrus_sp_09_65	yes	Psilothrix_viridicoerulea_53	yes
N0.HOG0000000	K04044	Brite Hierarchies	Protein families: genetic information processing	Chaperones and folding catalysts	hscA; molecular chaperone HscA	Danacea_nigritarsis_GER_299	yes	Danacea_nigritarsis_ITA_299	yes	Dasytastes_bicolor_415	yes	Dasytastes_sp_01_463	yes	Dasytastes_sp_02_488	yes	Dasytes_aeratus_300	yes	Dasytes_alpigradus_137	yes	Dasytes_lineellus_146	yes	Dasytes_niger_56	yes	Dasytes_plumbeus_49	yes	Dasytes_seminudus_411	yes	Dasytes_virens_49	yes	Listrus_sp_DRAFT_retry_contig03_PROKKARAST_83	yes	Listrus_sp_01_51	yes	Listrus_sp_02_399	yes	Listrus_sp_04_38	yes	Listrus_sp_06_59	yes	Listrus_sp_07_366	yes	Listrus_sp_09_64	yes	Psilothrix_viridicoerulea_52	yes
N0.HOG0000025	K14187	Metabolism	Amino acid metabolism	Phenylalanine, tyrosine and tryptophan biosynthesis	tyrA; chorismate mutase / prephenate dehydrogenase	Danacea_nigritarsis_GER_3	yes	Danacea_nigritarsis_ITA_3	yes	Dasytastes_bicolor_220	yes	Dasytastes_sp_01_100	yes	Dasytastes_sp_02_132	yes	Dasytes_aeratus_17	yes	Dasytes_alpigradus_431	yes	Dasytes_lineellus_344	yes	Dasytes_niger_351	yes	Dasytes_plumbeus_334	yes	Dasytes_seminudus_216	yes	Dasytes_virens_335	yes	Listrus_sp_DRAFT_retry_contig01_PROKKARAST_227	yes	Listrus_sp_01_316	yes	Listrus_sp_02_104	yes	Listrus_sp_04_314	yes	Listrus_sp_06_361	yes	Listrus_sp_07_260	yes	Listrus_sp_09_361	yes	Psilothrix_viridicoerulea_345	yes
N0.HOG0000046	K00645	Metabolism	Lipid metabolism	Fatty acid biosynthesis	fabD, MCAT, MCT1; [acyl-carrier-protein] S-malonyltransferase	Danacea_nigritarsis_GER_30	yes	Danacea_nigritarsis_ITA_29	yes	Dasytastes_bicolor_190	yes	Dasytastes_sp_01_131	yes	Dasytastes_sp_02_161	yes	Dasytes_aeratus_45	yes	Dasytes_alpigradus_402	yes	Dasytes_lineellus_373	yes	Dasytes_niger_324	yes	Dasytes_plumbeus_307	yes	Dasytes_seminudus_186	yes	Dasytes_virens_308	yes	Listrus_sp_DRAFT_retry_contig01_PROKKARAST_198	yes	Listrus_sp_01_291	yes	Listrus_sp_02_131	yes	Listrus_sp_04_342	yes	Listrus_sp_06_335	yes	Listrus_sp_07_86	yes	Listrus_sp_09_333	yes	Psilothrix_viridicoerulea_319	yes
N0.HOG0000223	K04755	Not Included in Pathway or Brite	Unclassified: metabolism	Energy metabolism	fdx; ferredoxin, 2Fe-2S	Danacea_nigritarsis_GER_300	yes	Danacea_nigritarsis_ITA_300	yes	Dasytastes_bicolor_414	yes	Dasytastes_sp_01_464	yes	Dasytastes_sp_02_489	yes	Dasytes_aeratus_301	yes	Dasytes_alpigradus_136	yes	Dasytes_lineellus_147	yes	Dasytes_niger_55	yes	Dasytes_plumbeus_48	yes	Dasytes_seminudus_410	yes	Dasytes_virens_48	yes	Listrus_sp_DRAFT_retry_contig03_PROKKARAST_82	yes	Listrus_sp_01_50	yes	Listrus_sp_02_400	yes	Listrus_sp_04_37	yes	Listrus_sp_06_58	yes	Listrus_sp_07_367	yes	Listrus_sp_09_63	yes	Psilothrix_viridicoerulea_51	yes
N0.HOG0000224	K00940	Metabolism	Nucleotide metabolism	Purine metabolism	ndk, NME; nucleoside-diphosphate kinase	Danacea_nigritarsis_GER_301	yes	Danacea_nigritarsis_ITA_301	yes	Dasytastes_bicolor_413	yes	Dasytastes_sp_01_465	yes	Dasytastes_sp_02_490	yes	Dasytes_aeratus_302	yes	Dasytes_alpigradus_135	yes	Dasytes_lineellus_148	yes	Dasytes_niger_54	yes	Dasytes_plumbeus_47	yes	Dasytes_seminudus_409	yes	Dasytes_virens_47	yes	Listrus_sp_DRAFT_retry_contig03_PROKKARAST_81	yes	Listrus_sp_01_49	yes	Listrus_sp_02_401	yes	Listrus_sp_04_36	yes	Listrus_sp_06_57	yes	Listrus_sp_07_368	yes	Listrus_sp_09_62	yes	Psilothrix_viridicoerulea_50	yes
N0.HOG0000426	K06941	Brite Hierarchies	Protein families: genetic information processing	Ribosome biogenesis	rlmN; 23S rRNA (adenine2503-C2)-methyltransferase	Danacea_nigritarsis_GER_302	yes	Danacea_nigritarsis_ITA_302	yes	Dasytastes_bicolor_412	yes	Dasytastes_sp_01_466	yes	Dasytastes_sp_02_491	yes	Dasytes_aeratus_303	yes	Dasytes_alpigradus_134	yes	Dasytes_lineellus_149	yes	Dasytes_niger_53	yes	Dasytes_plumbeus_46	yes	Dasytes_seminudus_408	yes	Dasytes_virens_46	yes	NA	NA	NA	NA	NA	NA	NA	NA	NA	NA	NA	NA	NA	NA	Psilothrix_viridicoerulea_49	yes
N0.HOG0000225	K03526	Metabolism	Metabolism of terpenoids and polyketides	Terpenoid backbone biosynthesis	gcpE, ispG; (E)-4-hydroxy-3-methylbut-2-enyl-diphosphate synthase	Danacea_nigritarsis_GER_303	yes	Danacea_nigritarsis_ITA_303	yes	Dasytastes_bicolor_411	yes	Dasytastes_sp_01_467	yes	Dasytastes_sp_02_492	yes	Dasytes_aeratus_304	yes	Dasytes_alpigradus_133	yes	Dasytes_lineellus_150	yes	Dasytes_niger_52	yes	Dasytes_plumbeus_45	yes	Dasytes_seminudus_407	yes	Dasytes_virens_45	yes	Listrus_sp_DRAFT_retry_contig03_PROKKARAST_80	yes	Listrus_sp_01_48	yes	Listrus_sp_02_402	yes	Listrus_sp_04_35	yes	Listrus_sp_06_56	yes	Listrus_sp_07_305	no	Listrus_sp_09_61	yes	Psilothrix_viridicoerulea_48	yes
N0.HOG0000226	K01892	Genetic Information Processing	Translation	Aminoacyl-tRNA biosynthesis	HARS, hisS; histidyl-tRNA synthetase	Danacea_nigritarsis_GER_304	yes	Danacea_nigritarsis_ITA_304	yes	Dasytastes_bicolor_410	yes	Dasytastes_sp_01_468	yes	Dasytastes_sp_02_493	yes	Dasytes_aeratus_305	yes	Dasytes_alpigradus_132	yes	Dasytes_lineellus_151	yes	Dasytes_niger_51	yes	Dasytes_plumbeus_44	yes	Dasytes_seminudus_406	yes	Dasytes_virens_44	yes	Listrus_sp_DRAFT_retry_contig03_PROKKARAST_79	yes	Listrus_sp_01_47	yes	Listrus_sp_02_403	yes	Listrus_sp_04_34	yes	Listrus_sp_06_55	yes	Listrus_sp_07_304	yes	Listrus_sp_09_60	yes	Psilothrix_viridicoerulea_47	yes
N0.HOG0000227	NA					Danacea_nigritarsis_GER_305	no	Danacea_nigritarsis_ITA_305	no	Dasytastes_bicolor_409	no	Dasytastes_sp_01_469	no	Dasytastes_sp_02_494	no	Dasytes_aeratus_306	no	Dasytes_alpigradus_131	no	Dasytes_lineellus_152	no	Dasytes_niger_50	no	Dasytes_plumbeus_43	no	Dasytes_seminudus_405	no	Dasytes_virens_43	no	Listrus_sp_DRAFT_retry_contig03_PROKKARAST_78	no	Listrus_sp_01_46	no	Listrus_sp_02_404	no	Listrus_sp_04_33	no	Listrus_sp_06_54	no	Listrus_sp_07_303	no	Listrus_sp_09_59	no	Psilothrix_viridicoerulea_46	no
N0.HOG0000228	K03977	Brite Hierarchies	Protein families: genetic information processing	Ribosome biogenesis	engA, der; GTPase	Danacea_nigritarsis_GER_306	yes	Danacea_nigritarsis_ITA_306	yes	Dasytastes_bicolor_408	yes	Dasytastes_sp_01_470	yes	Dasytastes_sp_02_495	yes	Dasytes_aeratus_307	yes	Dasytes_alpigradus_130	yes	Dasytes_lineellus_153	yes	Dasytes_niger_49	yes	Dasytes_plumbeus_42	yes	Dasytes_seminudus_404	yes	Dasytes_virens_42	yes	Listrus_sp_DRAFT_retry_contig03_PROKKARAST_76	yes	Listrus_sp_01_45	yes	Listrus_sp_02_406	yes	Listrus_sp_04_31	yes	Listrus_sp_06_52	yes	Listrus_sp_07_301	yes	Listrus_sp_09_57	yes	Psilothrix_viridicoerulea_45	yes
N0.HOG0000020	K03601	Genetic Information Processing	Replication and repair	Mismatch repair	xseA; exodeoxyribonuclease VII large subunit	Danacea_nigritarsis_GER_307	yes	Danacea_nigritarsis_ITA_307	yes	Dasytastes_bicolor_407	yes	Dasytastes_sp_01_471	yes	Dasytastes_sp_02_496	yes	Dasytes_aeratus_308	yes	Dasytes_alpigradus_129	yes	Dasytes_lineellus_154	yes	Dasytes_niger_48	yes	Dasytes_plumbeus_41	yes	Dasytes_seminudus_403	yes	Dasytes_virens_41	yes	Listrus_sp_DRAFT_retry_contig03_PROKKARAST_75	yes	Listrus_sp_01_44	yes	Listrus_sp_02_407	yes	Listrus_sp_04_30	yes	Listrus_sp_06_51	yes	NA	NA	Listrus_sp_09_56	yes	Psilothrix_viridicoerulea_44	yes
N0.HOG0000438	K00088	Metabolism	Nucleotide metabolism	Purine metabolism	IMPDH, guaB; IMP dehydrogenase	Danacea_nigritarsis_GER_308	yes	Danacea_nigritarsis_ITA_308	yes	Dasytastes_bicolor_406	yes	Dasytastes_sp_01_472	yes	NA	NA	Dasytes_aeratus_309	yes	Dasytes_alpigradus_128	yes	Dasytes_lineellus_155	yes	Dasytes_niger_47	yes	Dasytes_plumbeus_40	yes	Dasytes_seminudus_402	yes	Dasytes_virens_40	yes	NA	NA	NA	NA	NA	NA	NA	NA	NA	NA	NA	NA	NA	NA	Psilothrix_viridicoerulea_43	yes
N0.HOG0000439	K01951	Metabolism	Nucleotide metabolism	Purine metabolism	guaA, GMPS; GMP synthase (glutamine-hydrolysing)	Danacea_nigritarsis_GER_309	yes	Danacea_nigritarsis_ITA_309	yes	Dasytastes_bicolor_405	yes	Dasytastes_sp_01_473	yes	NA	NA	Dasytes_aeratus_310	yes	Dasytes_alpigradus_127	yes	Dasytes_lineellus_156	yes	Dasytes_niger_46	yes	Dasytes_plumbeus_39	yes	Dasytes_seminudus_401	yes	Dasytes_virens_39	yes	NA	NA	NA	NA	NA	NA	NA	NA	NA	NA	NA	NA	NA	NA	Psilothrix_viridicoerulea_42	yes
N0.HOG0000047	K00059	Metabolism	Lipid metabolism	Fatty acid biosynthesis	fabG, OAR1; 3-oxoacyl-[acyl-carrier protein] reductase	Danacea_nigritarsis_GER_31	yes	Danacea_nigritarsis_ITA_30	yes	Dasytastes_bicolor_189	yes	Dasytastes_sp_01_132	yes	Dasytastes_sp_02_162	yes	Dasytes_aeratus_46	yes	Dasytes_alpigradus_401	yes	Dasytes_lineellus_374	yes	Dasytes_niger_323	yes	Dasytes_plumbeus_306	yes	Dasytes_seminudus_185	yes	Dasytes_virens_307	yes	Listrus_sp_DRAFT_retry_contig01_PROKKARAST_197	yes	Listrus_sp_01_290	yes	Listrus_sp_02_132	yes	Listrus_sp_04_343	yes	Listrus_sp_06_334	yes	Listrus_sp_07_85	yes	Listrus_sp_09_332	yes	Psilothrix_viridicoerulea_318	yes
N0.HOG0000477	K04770	Brite Hierarchies	Protein families: metabolism	Peptidases and inhibitors	lonH; Lon-like ATP-dependent protease	Danacea_nigritarsis_GER_310	yes	Danacea_nigritarsis_ITA_310	yes	Dasytastes_bicolor_404	yes	Dasytastes_sp_01_475	yes	Dasytastes_sp_02_499	yes	NA	NA	NA	NA	Dasytes_lineellus_159	yes	NA	NA	NA	NA	Dasytes_seminudus_400	yes	NA	NA	NA	NA	NA	NA	NA	NA	NA	NA	NA	NA	NA	NA	NA	NA	NA	NA
N0.HOG0000229	K03286	Brite Hierarchies	Protein families: signaling and cellular processes	Transporters	TC.OOP; OmpA-OmpF porin, OOP family	Danacea_nigritarsis_GER_311	yes	Danacea_nigritarsis_ITA_311	yes	Dasytastes_bicolor_403	yes	Dasytastes_sp_01_476	yes	Dasytastes_sp_02_500	yes	Dasytes_aeratus_311	yes	Dasytes_alpigradus_126	yes	Dasytes_lineellus_160	yes	Dasytes_niger_45	yes	Dasytes_plumbeus_38	yes	Dasytes_seminudus_399	yes	Dasytes_virens_38	yes	Listrus_sp_DRAFT_retry_contig03_PROKKARAST_74	yes	Listrus_sp_01_43	yes	Listrus_sp_02_409	yes	Listrus_sp_04_29	yes	Listrus_sp_06_50	yes	Listrus_sp_07_321	yes	Listrus_sp_09_55	yes	Psilothrix_viridicoerulea_41	yes
N0.HOG0000427	K01465	Metabolism	Nucleotide metabolism	Pyrimidine metabolism	URA4, pyrC; dihydroorotase	Danacea_nigritarsis_GER_312	yes	Danacea_nigritarsis_ITA_312	yes	Dasytastes_bicolor_402	yes	Dasytastes_sp_01_477	yes	Dasytastes_sp_02_501	yes	Dasytes_aeratus_312	yes	Dasytes_alpigradus_125	yes	Dasytes_lineellus_161	yes	Dasytes_niger_44	yes	Dasytes_plumbeus_37	yes	Dasytes_seminudus_398	yes	Dasytes_virens_37	yes	NA	NA	NA	NA	NA	NA	NA	NA	NA	NA	NA	NA	NA	NA	Psilothrix_viridicoerulea_40	yes
N0.HOG0000407	K24163	Brite Hierarchies	Protein families: signaling and cellular processes	Transporters	nhaK; monovalent cation/hydrogen antiporter	Danacea_nigritarsis_GER_313	yes	Danacea_nigritarsis_ITA_313	yes	NA	NA	NA	NA	NA	NA	Dasytes_aeratus_314	yes	Dasytes_alpigradus_123	yes	NA	NA	Dasytes_niger_42	yes	Dasytes_plumbeus_35	yes	NA	NA	Dasytes_virens_35	yes	Listrus_sp_DRAFT_retry_contig03_PROKKARAST_70	yes	NA	NA	Listrus_sp_02_412	yes	Listrus_sp_04_25	yes	Listrus_sp_06_48	yes	Listrus_sp_07_323	no	Listrus_sp_09_52	yes	Psilothrix_viridicoerulea_38	yes
N0.HOG0000230	K03111	Genetic Information Processing	Replication and repair	DNA replication	ssb; single-strand DNA-binding protein	Danacea_nigritarsis_GER_314	yes	Danacea_nigritarsis_ITA_314	yes	Dasytastes_bicolor_400	yes	Dasytastes_sp_01_479	yes	Dasytastes_sp_02_503	yes	Dasytes_aeratus_315	yes	Dasytes_alpigradus_122	yes	Dasytes_lineellus_163	yes	Dasytes_niger_41	yes	Dasytes_plumbeus_34	yes	Dasytes_seminudus_396	yes	Dasytes_virens_34	yes	Listrus_sp_DRAFT_retry_contig03_PROKKARAST_69	yes	Listrus_sp_01_41	yes	Listrus_sp_02_413	yes	Listrus_sp_04_24	yes	Listrus_sp_06_47	yes	Listrus_sp_07_57	yes	Listrus_sp_09_51	yes	Psilothrix_viridicoerulea_37	yes
N0.HOG0000231	K02314	Genetic Information Processing	Replication and repair	DNA replication	dnaB; replicative DNA helicase	Danacea_nigritarsis_GER_315	yes	Danacea_nigritarsis_ITA_315	yes	Dasytastes_bicolor_399	yes	Dasytastes_sp_01_480	yes	Dasytastes_sp_02_504	yes	Dasytes_aeratus_316	yes	Dasytes_alpigradus_121	yes	Dasytes_lineellus_164	yes	Dasytes_niger_40	yes	Dasytes_plumbeus_33	yes	Dasytes_seminudus_395	yes	Dasytes_virens_33	yes	Listrus_sp_DRAFT_retry_contig03_PROKKARAST_67	yes	Listrus_sp_01_39	yes	Listrus_sp_02_414	yes	Listrus_sp_04_23	yes	Listrus_sp_06_45	yes	Listrus_sp_07_58	yes	Listrus_sp_09_50	yes	Psilothrix_viridicoerulea_36	yes
N0.HOG0000232	K01525	Metabolism	Nucleotide metabolism	Purine metabolism	apaH; bis(5'-nucleosyl)-tetraphosphatase (symmetrical)	Danacea_nigritarsis_GER_316	yes	Danacea_nigritarsis_ITA_316	yes	Dasytastes_bicolor_398	yes	Dasytastes_sp_01_481	yes	Dasytastes_sp_02_505	yes	Dasytes_aeratus_317	yes	Dasytes_alpigradus_120	yes	Dasytes_lineellus_165	yes	Dasytes_niger_39	yes	Dasytes_plumbeus_32	yes	Dasytes_seminudus_394	yes	Dasytes_virens_32	yes	Listrus_sp_DRAFT_retry_contig03_PROKKARAST_66	yes	Listrus_sp_01_38	yes	Listrus_sp_02_415	yes	Listrus_sp_04_22	yes	Listrus_sp_06_44	yes	Listrus_sp_07_59	yes	Listrus_sp_09_49	yes	Psilothrix_viridicoerulea_35	yes
N0.HOG0000233	K02528	Brite Hierarchies	Protein families: genetic information processing	Ribosome biogenesis	ksgA; 16S rRNA (adenine1518-N6/adenine1519-N6)-dimethyltransferase	Danacea_nigritarsis_GER_317	yes	Danacea_nigritarsis_ITA_317	yes	Dasytastes_bicolor_396	yes	Dasytastes_sp_01_483	yes	Dasytastes_sp_02_507	yes	Dasytes_aeratus_318	yes	Dasytes_alpigradus_119	yes	Dasytes_lineellus_167	yes	Dasytes_niger_38	yes	Dasytes_plumbeus_31	yes	Dasytes_seminudus_392	yes	Dasytes_virens_31	yes	Listrus_sp_DRAFT_retry_contig03_PROKKARAST_65	yes	Listrus_sp_01_37	yes	Listrus_sp_02_416	yes	Listrus_sp_04_21	yes	Listrus_sp_06_43	yes	Listrus_sp_07_60	yes	Listrus_sp_09_48	yes	Psilothrix_viridicoerulea_34	yes
N0.HOG0000234	K03438	Brite Hierarchies	Protein families: genetic information processing	Ribosome biogenesis	mraW, rsmH; 16S rRNA (cytosine1402-N4)-methyltransferase	Danacea_nigritarsis_GER_319	yes	Danacea_nigritarsis_ITA_319	yes	Dasytastes_bicolor_392	yes	Dasytastes_sp_01_487	yes	Dasytastes_sp_02_512	yes	Dasytes_aeratus_320	yes	Dasytes_alpigradus_117	yes	Dasytes_lineellus_171	yes	Dasytes_niger_36	yes	Dasytes_plumbeus_29	yes	Dasytes_seminudus_388	yes	Dasytes_virens_29	yes	Listrus_sp_DRAFT_retry_contig03_PROKKARAST_61	yes	Listrus_sp_01_33	yes	Listrus_sp_02_419	yes	Listrus_sp_04_17	yes	Listrus_sp_06_40	yes	Listrus_sp_07_64	yes	Listrus_sp_09_45	yes	Psilothrix_viridicoerulea_32	yes
N0.HOG0000048	K02078	Metabolism	Lipid metabolism	Fatty acid biosynthesis	acpP; acyl carrier protein	Danacea_nigritarsis_GER_32	yes	Danacea_nigritarsis_ITA_31	yes	Dasytastes_bicolor_188	yes	Dasytastes_sp_01_133	yes	Dasytastes_sp_02_163	yes	Dasytes_aeratus_47	yes	Dasytes_alpigradus_400	yes	Dasytes_lineellus_375	yes	Dasytes_niger_322	yes	Dasytes_plumbeus_305	yes	Dasytes_seminudus_184	yes	Dasytes_virens_306	yes	Listrus_sp_DRAFT_retry_contig01_PROKKARAST_196	yes	Listrus_sp_01_289	yes	Listrus_sp_02_133	yes	Listrus_sp_04_344	yes	Listrus_sp_06_333	yes	Listrus_sp_07_84	yes	Listrus_sp_09_331	yes	Psilothrix_viridicoerulea_317	yes
N0.HOG0000381	K01928	Metabolism	Amino acid metabolism	Lysine biosynthesis	murE; UDP-N-acetylmuramoyl-L-alanyl-D-glutamate--2,6-diaminopimelate ligase	Danacea_nigritarsis_GER_320	yes	Danacea_nigritarsis_ITA_320	yes	Dasytastes_bicolor_391	yes	Dasytastes_sp_01_488	yes	Dasytastes_sp_02_513	yes	NA	NA	Dasytes_alpigradus_116	yes	Dasytes_lineellus_172	yes	Dasytes_niger_35	yes	NA	NA	Dasytes_seminudus_387	yes	NA	NA	Listrus_sp_DRAFT_retry_contig03_PROKKARAST_60	yes	Listrus_sp_01_32	yes	Listrus_sp_02_420	yes	Listrus_sp_04_16	yes	Listrus_sp_06_39	yes	Listrus_sp_07_65	yes	Listrus_sp_09_43	yes	Psilothrix_viridicoerulea_31	no
N0.HOG0000382	K01929	Metabolism	Amino acid metabolism	Lysine biosynthesis	murF; UDP-N-acetylmuramoyl-tripeptide--D-alanyl-D-alanine ligase	Danacea_nigritarsis_GER_321	yes	Danacea_nigritarsis_ITA_321	yes	Dasytastes_bicolor_390	yes	Dasytastes_sp_01_489	yes	Dasytastes_sp_02_514	yes	NA	NA	Dasytes_alpigradus_115	yes	Dasytes_lineellus_173	yes	Dasytes_niger_34	yes	NA	NA	Dasytes_seminudus_386	yes	NA	NA	Listrus_sp_DRAFT_retry_contig03_PROKKARAST_59	yes	Listrus_sp_01_31	yes	Listrus_sp_02_421	yes	Listrus_sp_04_15	yes	Listrus_sp_06_38	yes	Listrus_sp_07_66	yes	Listrus_sp_09_42	yes	Psilothrix_viridicoerulea_30	no
N0.HOG0000383	K01000	Metabolism	Glycan biosynthesis and metabolism	Peptidoglycan biosynthesis	mraY; phospho-N-acetylmuramoyl-pentapeptide-transferase	Danacea_nigritarsis_GER_322	yes	Danacea_nigritarsis_ITA_322	yes	Dasytastes_bicolor_389	yes	Dasytastes_sp_01_490	yes	Dasytastes_sp_02_515	yes	NA	NA	Dasytes_alpigradus_114	yes	Dasytes_lineellus_174	yes	Dasytes_niger_33	yes	NA	NA	Dasytes_seminudus_385	yes	NA	NA	Listrus_sp_DRAFT_retry_contig03_PROKKARAST_58	yes	Listrus_sp_01_30	yes	Listrus_sp_02_422	yes	Listrus_sp_04_14	yes	Listrus_sp_06_37	yes	Listrus_sp_07_67	yes	Listrus_sp_09_41	yes	Psilothrix_viridicoerulea_29	yes
N0.HOG0000399	K01925	Metabolism	Metabolism of other amino acids	D-Amino acid metabolism	murD; UDP-N-acetylmuramoylalanine--D-glutamate ligase	Danacea_nigritarsis_GER_323	yes	Danacea_nigritarsis_ITA_323	yes	Dasytastes_bicolor_388	yes	Dasytastes_sp_01_491	yes	Dasytastes_sp_02_516	yes	NA	NA	Dasytes_alpigradus_113	yes	Dasytes_lineellus_175	yes	Dasytes_niger_32	yes	NA	NA	Dasytes_seminudus_384	yes	NA	NA	Listrus_sp_DRAFT_retry_contig03_PROKKARAST_57	yes	Listrus_sp_01_29	yes	Listrus_sp_02_423	yes	Listrus_sp_04_13	yes	Listrus_sp_06_36	yes	NA	NA	Listrus_sp_09_39	yes	NA	NA
N0.HOG0000384	K02563	Metabolism	Glycan biosynthesis and metabolism	Peptidoglycan biosynthesis	murG; UDP-N-acetylglucosamine--N-acetylmuramyl-(pentapeptide) pyrophosphoryl-undecaprenol N-acetylglucosamine transferase	Danacea_nigritarsis_GER_324	yes	Danacea_nigritarsis_ITA_324	yes	Dasytastes_bicolor_387	yes	Dasytastes_sp_01_492	yes	Dasytastes_sp_02_517	yes	NA	NA	Dasytes_alpigradus_112	yes	Dasytes_lineellus_176	yes	Dasytes_niger_31	yes	NA	NA	Dasytes_seminudus_383	yes	NA	NA	Listrus_sp_DRAFT_retry_contig03_PROKKARAST_56	yes	Listrus_sp_01_28	yes	Listrus_sp_02_424	yes	NA	NA	Listrus_sp_06_35	yes	Listrus_sp_07_484	yes	Listrus_sp_09_38	yes	NA	NA
N0.HOG0000400	K01924	Metabolism	Glycan biosynthesis and metabolism	Peptidoglycan biosynthesis	murC; UDP-N-acetylmuramate--alanine ligase	Danacea_nigritarsis_GER_325	yes	Danacea_nigritarsis_ITA_325	yes	Dasytastes_bicolor_386	yes	Dasytastes_sp_01_493	yes	Dasytastes_sp_02_518	yes	NA	NA	Dasytes_alpigradus_111	yes	Dasytes_lineellus_177	yes	Dasytes_niger_30	yes	NA	NA	Dasytes_seminudus_382	yes	NA	NA	Listrus_sp_DRAFT_retry_contig03_PROKKARAST_55	yes	Listrus_sp_01_27	yes	Listrus_sp_02_425	yes	Listrus_sp_04_11	yes	Listrus_sp_06_34	yes	NA	NA	Listrus_sp_09_37	yes	NA	NA
N0.HOG0000392	K01921	Metabolism	Metabolism of other amino acids	D-Amino acid metabolism	ddl; D-alanine-D-alanine ligase	Danacea_nigritarsis_GER_326	yes	Danacea_nigritarsis_ITA_326	yes	Dasytastes_bicolor_385	yes	Dasytastes_sp_01_494	yes	Dasytastes_sp_02_519	yes	NA	NA	Dasytes_alpigradus_110	yes	Dasytes_lineellus_178	yes	Dasytes_niger_29	yes	NA	NA	Dasytes_seminudus_381	yes	NA	NA	Listrus_sp_DRAFT_retry_contig03_PROKKARAST_54	yes	Listrus_sp_01_26	yes	Listrus_sp_02_426	yes	Listrus_sp_04_10	yes	Listrus_sp_06_33	yes	NA	NA	Listrus_sp_09_36	yes	Psilothrix_viridicoerulea_28	no
N0.HOG0000344	NA					Danacea_nigritarsis_GER_327	no	Danacea_nigritarsis_ITA_327	no	NA	NA	Dasytastes_sp_01_495	no	Dasytastes_sp_02_520	no	Dasytes_aeratus_321	no	Dasytes_alpigradus_109	no	Dasytes_lineellus_179	no	Dasytes_niger_28	no	Dasytes_plumbeus_28	no	Dasytes_seminudus_380	no	Dasytes_virens_28	no	Listrus_sp_DRAFT_retry_contig03_PROKKARAST_53	no	Listrus_sp_01_25	no	Listrus_sp_02_427	no	Listrus_sp_04_9	no	Listrus_sp_06_32	no	Listrus_sp_07_327	no	Listrus_sp_09_35	no	Psilothrix_viridicoerulea_27	no
N0.HOG0000235	K03070	Genetic Information Processing	Folding, sorting and degradation	Protein export	secA; preprotein translocase subunit SecA	Danacea_nigritarsis_GER_328	yes	Danacea_nigritarsis_ITA_328	yes	Dasytastes_bicolor_384	yes	Dasytastes_sp_01_496	yes	Dasytastes_sp_02_521	yes	Dasytes_aeratus_322	yes	Dasytes_alpigradus_108	yes	Dasytes_lineellus_180	yes	Dasytes_niger_27	yes	Dasytes_plumbeus_27	yes	Dasytes_seminudus_379	yes	Dasytes_virens_27	yes	Listrus_sp_DRAFT_retry_contig03_PROKKARAST_52	yes	Listrus_sp_01_24	yes	Listrus_sp_02_428	yes	Listrus_sp_04_299	yes	Listrus_sp_06_31	yes	Listrus_sp_07_326	yes	Listrus_sp_09_34	yes	Psilothrix_viridicoerulea_26	yes
N0.HOG0000470	K09862	Not Included in Pathway or Brite	Poorly characterized	Function unknown	K09862; uncharacterized protein	Danacea_nigritarsis_GER_329	yes	Danacea_nigritarsis_ITA_329	yes	Dasytastes_bicolor_383	yes	Dasytastes_sp_01_497	yes	Dasytastes_sp_02_522	yes	Dasytes_aeratus_323	yes	NA	NA	NA	NA	NA	NA	NA	NA	Dasytes_seminudus_378	yes	NA	NA	Listrus_sp_DRAFT_retry_contig03_PROKKARAST_51	yes	NA	NA	NA	NA	NA	NA	NA	NA	NA	NA	NA	NA	NA	NA
N0.HOG0000010	K00943	Metabolism	Nucleotide metabolism	Pyrimidine metabolism	tmk, DTYMK; dTMP kinase	Danacea_nigritarsis_GER_33	yes	Danacea_nigritarsis_ITA_32	yes	Dasytastes_bicolor_185	yes	NA	NA	Dasytastes_sp_02_166	yes	Dasytes_aeratus_48	yes	Dasytes_alpigradus_399	yes	NA	NA	Dasytes_niger_321	yes	Dasytes_plumbeus_304	yes	NA	NA	Dasytes_virens_305	yes	Listrus_sp_DRAFT_retry_contig01_PROKKARAST_195	yes	Listrus_sp_01_288	yes	Listrus_sp_02_134	yes	Listrus_sp_04_300	yes	Listrus_sp_06_332	yes	Listrus_sp_07_82	yes	Listrus_sp_09_330	yes	Psilothrix_viridicoerulea_316	yes
N0.HOG0000236	K00604	Metabolism	Metabolism of cofactors and vitamins	One carbon pool by folate	MTFMT, fmt; methionyl-tRNA formyltransferase	Danacea_nigritarsis_GER_330	yes	Danacea_nigritarsis_ITA_330	yes	Dasytastes_bicolor_381	yes	Dasytastes_sp_01_500	yes	Dasytastes_sp_02_525	yes	Dasytes_aeratus_324	yes	Dasytes_alpigradus_107	yes	Dasytes_lineellus_182	yes	Dasytes_niger_26	yes	Dasytes_plumbeus_26	yes	Dasytes_seminudus_376	yes	Dasytes_virens_26	yes	Listrus_sp_DRAFT_retry_contig03_PROKKARAST_50	yes	Listrus_sp_01_23	yes	Listrus_sp_02_429	yes	Listrus_sp_04_297	yes	Listrus_sp_06_30	yes	Listrus_sp_07_324	yes	Listrus_sp_09_33	yes	Psilothrix_viridicoerulea_25	yes
N0.HOG0000237	K01462	Not Included in Pathway or Brite	Unclassified: metabolism	Enzymes with EC numbers	PDF, def; peptide deformylase	Danacea_nigritarsis_GER_331	yes	Danacea_nigritarsis_ITA_331	yes	Dasytastes_bicolor_380	yes	Dasytastes_sp_01_501	yes	Dasytastes_sp_02_526	yes	Dasytes_aeratus_325	yes	Dasytes_alpigradus_106	yes	Dasytes_lineellus_183	yes	Dasytes_niger_25	yes	Dasytes_plumbeus_25	yes	Dasytes_seminudus_375	yes	Dasytes_virens_25	yes	Listrus_sp_DRAFT_retry_contig03_PROKKARAST_49	yes	Listrus_sp_01_22	yes	Listrus_sp_02_430	yes	Listrus_sp_04_296	yes	Listrus_sp_06_29	yes	Listrus_sp_07_376	yes	Listrus_sp_09_32	yes	Psilothrix_viridicoerulea_24	yes
N0.HOG0000238	K00014	Metabolism	Amino acid metabolism	Phenylalanine, tyrosine and tryptophan biosynthesis	aroE; shikimate dehydrogenase	Danacea_nigritarsis_GER_332	yes	Danacea_nigritarsis_ITA_332	yes	Dasytastes_bicolor_378	yes	Dasytastes_sp_01_503	yes	Dasytastes_sp_02_528	yes	Dasytes_aeratus_327	yes	Dasytes_alpigradus_104	yes	Dasytes_lineellus_185	yes	Dasytes_niger_23	yes	Dasytes_plumbeus_23	yes	Dasytes_seminudus_373	yes	Dasytes_virens_23	yes	Listrus_sp_DRAFT_retry_contig03_PROKKARAST_47	yes	Listrus_sp_01_20	yes	Listrus_sp_02_432	yes	Listrus_sp_04_294	yes	Listrus_sp_06_27	yes	Listrus_sp_07_374	yes	Listrus_sp_09_30	yes	Psilothrix_viridicoerulea_22	yes
N0.HOG0000408	K23773	Brite Hierarchies	Protein families: genetic information processing	Transcription factors	hdfR; LysR family transcriptional regulator, flagellar master operon regulator	Danacea_nigritarsis_GER_333	yes	Danacea_nigritarsis_ITA_333	yes	NA	NA	NA	NA	NA	NA	NA	NA	Dasytes_alpigradus_103	yes	NA	NA	NA	NA	Dasytes_plumbeus_22	yes	NA	NA	Dasytes_virens_22	yes	Listrus_sp_DRAFT_retry_contig03_PROKKARAST_46	yes	NA	NA	Listrus_sp_02_433	yes	Listrus_sp_04_293	yes	Listrus_sp_06_26	yes	NA	NA	Listrus_sp_09_29	yes	NA	NA
N0.HOG0000239	K03671	Organismal Systems	Immune system	NOD-like receptor signaling pathway	TXN, trxA; thioredoxin	Danacea_nigritarsis_GER_334	yes	Danacea_nigritarsis_ITA_334	yes	Dasytastes_bicolor_376	yes	Dasytastes_sp_01_505	yes	Dasytastes_sp_02_530	yes	Dasytes_aeratus_330	yes	Dasytes_alpigradus_102	yes	Dasytes_lineellus_187	yes	Dasytes_niger_22	yes	Dasytes_plumbeus_21	yes	Dasytes_seminudus_371	yes	Dasytes_virens_21	yes	Listrus_sp_DRAFT_retry_contig03_PROKKARAST_45	yes	Listrus_sp_01_18	yes	Listrus_sp_02_434	yes	Listrus_sp_04_292	yes	Listrus_sp_06_23	yes	Listrus_sp_07_465	yes	Listrus_sp_09_28	yes	Psilothrix_viridicoerulea_21	yes
N0.HOG0000240	K03628	Genetic Information Processing	Folding, sorting and degradation	RNA degradation	rho; transcription termination factor Rho	Danacea_nigritarsis_GER_335	yes	Danacea_nigritarsis_ITA_335	yes	Dasytastes_bicolor_375	yes	Dasytastes_sp_01_506	yes	Dasytastes_sp_02_531	yes	Dasytes_aeratus_331	yes	Dasytes_alpigradus_101	yes	Dasytes_lineellus_188	yes	Dasytes_niger_21	yes	Dasytes_plumbeus_20	yes	Dasytes_seminudus_370	yes	Dasytes_virens_20	yes	Listrus_sp_DRAFT_retry_contig03_PROKKARAST_44	yes	Listrus_sp_01_17	yes	Listrus_sp_02_435	yes	Listrus_sp_04_290	yes	Listrus_sp_06_22	yes	Listrus_sp_07_129	no	Listrus_sp_09_27	yes	Psilothrix_viridicoerulea_20	yes
N0.HOG0000241	NA					Danacea_nigritarsis_GER_336	no	Danacea_nigritarsis_ITA_336	no	Dasytastes_bicolor_374	no	Dasytastes_sp_01_507	no	Dasytastes_sp_02_532	no	Dasytes_aeratus_332	no	Dasytes_alpigradus_100	no	Dasytes_lineellus_189	no	Dasytes_niger_20	no	Dasytes_plumbeus_19	no	Dasytes_seminudus_369	no	Dasytes_virens_19	no	Listrus_sp_DRAFT_retry_contig03_PROKKARAST_43	no	Listrus_sp_01_16	no	Listrus_sp_02_436	no	Listrus_sp_04_289	no	Listrus_sp_06_21	no	Listrus_sp_07_128	no	Listrus_sp_09_26	no	Psilothrix_viridicoerulea_19	no
N0.HOG0000242	NA					Danacea_nigritarsis_GER_337	no	Danacea_nigritarsis_ITA_337	no	Dasytastes_bicolor_373	no	Dasytastes_sp_01_508	no	Dasytastes_sp_02_533	no	Dasytes_aeratus_333	no	Dasytes_alpigradus_99	no	NA	NA	Dasytes_niger_19	no	Dasytes_plumbeus_18	no	NA	NA	Dasytes_virens_18	no	Listrus_sp_DRAFT_retry_contig03_PROKKARAST_42	no	Listrus_sp_01_15	no	Listrus_sp_02_437	no	Listrus_sp_04_288	no	Listrus_sp_06_20	no	Listrus_sp_07_127	no	Listrus_sp_09_25	no	Psilothrix_viridicoerulea_18	no
N0.HOG0000243	K03284	Brite Hierarchies	Protein families: signaling and cellular processes	Transporters	corA; magnesium transporter	Danacea_nigritarsis_GER_341	yes	Danacea_nigritarsis_ITA_341	yes	Dasytastes_bicolor_370	yes	Dasytastes_sp_01_511	yes	Dasytastes_sp_02_536	yes	Dasytes_aeratus_334	yes	Dasytes_alpigradus_98	yes	Dasytes_lineellus_193	yes	Dasytes_niger_18	yes	Dasytes_plumbeus_17	yes	Dasytes_seminudus_365	yes	Dasytes_virens_17	yes	Listrus_sp_DRAFT_retry_contig03_PROKKARAST_39	yes	Listrus_sp_01_14	yes	Listrus_sp_02_441	yes	Listrus_sp_04_285	yes	Listrus_sp_06_16	yes	Listrus_sp_07_124	yes	Listrus_sp_09_22	yes	Psilothrix_viridicoerulea_17	yes
N0.HOG0000385	NA					Danacea_nigritarsis_GER_342	no	Danacea_nigritarsis_ITA_342	no	Dasytastes_bicolor_365	no	Dasytastes_sp_01_517	no	Dasytastes_sp_02_542	no	NA	NA	Dasytes_alpigradus_97	no	Dasytes_lineellus_198	no	Dasytes_niger_17	no	Dasytes_plumbeus_16	no	Dasytes_seminudus_360	no	Dasytes_virens_16	no	Listrus_sp_DRAFT_retry_contig03_PROKKARAST_38	no	NA	NA	Listrus_sp_02_443	no	Listrus_sp_04_281	no	Listrus_sp_06_15	no	Listrus_sp_07_122	no	Listrus_sp_09_19	no	NA	NA
N0.HOG0000428	K03784	Metabolism	Nucleotide metabolism	Purine metabolism	deoD; purine-nucleoside phosphorylase	Danacea_nigritarsis_GER_343	yes	Danacea_nigritarsis_ITA_343	yes	Dasytastes_bicolor_364	yes	Dasytastes_sp_01_518	yes	Dasytastes_sp_02_543	yes	Dasytes_aeratus_336	yes	Dasytes_alpigradus_95	yes	Dasytes_lineellus_199	yes	Dasytes_niger_15	yes	Dasytes_plumbeus_14	yes	Dasytes_seminudus_359	yes	Dasytes_virens_14	yes	NA	NA	NA	NA	NA	NA	NA	NA	NA	NA	NA	NA	NA	NA	Psilothrix_viridicoerulea_15	yes
N0.HOG0000429	K01839	Metabolism	Carbohydrate metabolism	Pentose phosphate pathway	deoB; phosphopentomutase	Danacea_nigritarsis_GER_344	yes	Danacea_nigritarsis_ITA_344	yes	Dasytastes_bicolor_363	yes	Dasytastes_sp_01_519	yes	Dasytastes_sp_02_544	yes	Dasytes_aeratus_337	yes	Dasytes_alpigradus_94	yes	Dasytes_lineellus_200	yes	Dasytes_niger_14	yes	Dasytes_plumbeus_13	yes	Dasytes_seminudus_358	yes	Dasytes_virens_13	yes	NA	NA	NA	NA	NA	NA	NA	NA	NA	NA	NA	NA	NA	NA	Psilothrix_viridicoerulea_14	yes
N0.HOG0000244	K01419	Brite Hierarchies	Protein families: metabolism	Peptidases and inhibitors	hslV, clpQ; ATP-dependent HslUV protease, peptidase subunit HslV	Danacea_nigritarsis_GER_345	yes	Danacea_nigritarsis_ITA_345	yes	Dasytastes_bicolor_362	yes	Dasytastes_sp_01_520	yes	Dasytastes_sp_02_545	yes	Dasytes_aeratus_338	yes	Dasytes_alpigradus_93	yes	Dasytes_lineellus_201	yes	Dasytes_niger_13	yes	Dasytes_plumbeus_12	yes	Dasytes_seminudus_357	yes	Dasytes_virens_12	yes	Listrus_sp_DRAFT_retry_contig03_PROKKARAST_36	yes	Listrus_sp_01_12	yes	Listrus_sp_02_445	yes	Listrus_sp_04_279	yes	Listrus_sp_06_14	yes	Listrus_sp_07_121	yes	Listrus_sp_09_16	yes	Psilothrix_viridicoerulea_13	yes
N0.HOG0000245	K03667	Brite Hierarchies	Protein families: genetic information processing	Chaperones and folding catalysts	hslU; ATP-dependent HslUV protease ATP-binding subunit HslU	Danacea_nigritarsis_GER_346	yes	Danacea_nigritarsis_ITA_346	yes	Dasytastes_bicolor_361	yes	Dasytastes_sp_01_521	yes	Dasytastes_sp_02_546	yes	Dasytes_aeratus_339	yes	Dasytes_alpigradus_92	yes	Dasytes_lineellus_202	yes	Dasytes_niger_12	yes	Dasytes_plumbeus_11	yes	Dasytes_seminudus_356	yes	Dasytes_virens_11	yes	Listrus_sp_DRAFT_retry_contig03_PROKKARAST_35	yes	Listrus_sp_01_11	yes	Listrus_sp_02_446	yes	Listrus_sp_04_278	yes	Listrus_sp_06_13	yes	Listrus_sp_07_444	yes	Listrus_sp_09_15	yes	Psilothrix_viridicoerulea_12	yes
N0.HOG0000246	K00864	Metabolism	Lipid metabolism	Glycerolipid metabolism	glpK, GK; glycerol kinase	Danacea_nigritarsis_GER_347	yes	Danacea_nigritarsis_ITA_347	yes	Dasytastes_bicolor_360	yes	Dasytastes_sp_01_522	yes	Dasytastes_sp_02_547	yes	Dasytes_aeratus_340	yes	Dasytes_alpigradus_91	yes	Dasytes_lineellus_203	yes	Dasytes_niger_11	yes	Dasytes_plumbeus_10	yes	Dasytes_seminudus_355	yes	Dasytes_virens_10	yes	Listrus_sp_DRAFT_retry_contig03_PROKKARAST_34	yes	Listrus_sp_01_10	yes	Listrus_sp_02_447	yes	Listrus_sp_04_277	no	Listrus_sp_06_12	yes	Listrus_sp_07_445	yes	Listrus_sp_09_14	yes	Psilothrix_viridicoerulea_11	yes
N0.HOG0000247	K00528	Not Included in Pathway or Brite	Unclassified: metabolism	Enzymes with EC numbers	fpr; ferredoxin/flavodoxin---NADP+ reductase	Danacea_nigritarsis_GER_348	yes	Danacea_nigritarsis_ITA_348	yes	Dasytastes_bicolor_359	yes	Dasytastes_sp_01_523	yes	Dasytastes_sp_02_548	yes	Dasytes_aeratus_341	yes	Dasytes_alpigradus_90	yes	Dasytes_lineellus_204	yes	Dasytes_niger_10	yes	Dasytes_plumbeus_9	yes	Dasytes_seminudus_354	yes	Dasytes_virens_9	yes	Listrus_sp_DRAFT_retry_contig03_PROKKARAST_33	yes	Listrus_sp_01_9	yes	Listrus_sp_02_448	yes	Listrus_sp_04_217	yes	Listrus_sp_06_11	yes	Listrus_sp_07_163	yes	Listrus_sp_09_13	yes	Psilothrix_viridicoerulea_10	yes
N0.HOG0000248	K01803	Metabolism	Carbohydrate metabolism	Glycolysis / Gluconeogenesis	TPI, tpiA; triosephosphate isomerase (TIM)	Danacea_nigritarsis_GER_349	yes	Danacea_nigritarsis_ITA_349	yes	Dasytastes_bicolor_358	yes	Dasytastes_sp_01_524	yes	Dasytastes_sp_02_549	yes	Dasytes_aeratus_342	yes	Dasytes_alpigradus_89	yes	Dasytes_lineellus_205	yes	Dasytes_niger_9	yes	Dasytes_plumbeus_8	yes	Dasytes_seminudus_353	yes	Dasytes_virens_8	yes	Listrus_sp_DRAFT_retry_contig03_PROKKARAST_32	yes	Listrus_sp_01_8	yes	Listrus_sp_02_449	yes	Listrus_sp_04_218	yes	Listrus_sp_06_10	yes	Listrus_sp_07_164	yes	Listrus_sp_09_12	yes	Psilothrix_viridicoerulea_9	yes
N0.HOG0000440	K13283	Brite Hierarchies	Protein families: signaling and cellular processes	Transporters	fieF; ferrous-iron efflux pump FieF	Danacea_nigritarsis_GER_350	yes	Danacea_nigritarsis_ITA_350	yes	Dasytastes_bicolor_357	yes	Dasytastes_sp_01_525	yes	Dasytastes_sp_02_550	yes	NA	NA	NA	NA	Dasytes_lineellus_206	yes	NA	NA	NA	NA	Dasytes_seminudus_352	yes	NA	NA	Listrus_sp_DRAFT_retry_contig03_PROKKARAST_31	yes	NA	NA	NA	NA	NA	NA	Listrus_sp_06_9	yes	NA	NA	NA	NA	NA	NA
N0.HOG0000361	NA					Danacea_nigritarsis_GER_351	no	Danacea_nigritarsis_ITA_351	no	Dasytastes_bicolor_356	no	Dasytastes_sp_01_526	no	Dasytastes_sp_02_551	no	Dasytes_aeratus_343	no	Dasytes_alpigradus_88	no	Dasytes_lineellus_207	no	Dasytes_niger_8	no	NA	NA	Dasytes_seminudus_351	no	NA	NA	Listrus_sp_DRAFT_retry_contig03_PROKKARAST_30	no	Listrus_sp_01_7	no	Listrus_sp_02_450	no	Listrus_sp_04_220	no	Listrus_sp_06_8	no	Listrus_sp_07_165	no	Listrus_sp_09_9	no	Psilothrix_viridicoerulea_8	no
N0.HOG0000249	K10563	Genetic Information Processing	Replication and repair	Base excision repair	mutM, fpg; formamidopyrimidine-DNA glycosylase	Danacea_nigritarsis_GER_352	yes	Danacea_nigritarsis_ITA_352	yes	Dasytastes_bicolor_355	yes	Dasytastes_sp_01_527	yes	Dasytastes_sp_02_552	yes	Dasytes_aeratus_344	yes	Dasytes_alpigradus_87	yes	Dasytes_lineellus_208	yes	Dasytes_niger_7	yes	Dasytes_plumbeus_7	yes	Dasytes_seminudus_350	yes	Dasytes_virens_7	yes	Listrus_sp_DRAFT_retry_contig03_PROKKARAST_29	yes	Listrus_sp_01_6	yes	Listrus_sp_02_451	yes	Listrus_sp_04_221	yes	Listrus_sp_06_7	yes	Listrus_sp_07_166	yes	Listrus_sp_09_8	yes	Psilothrix_viridicoerulea_7	yes
N0.HOG0000250	K02913	Genetic Information Processing	Translation	Ribosome	RP-L33, MRPL33, rpmG; large subunit ribosomal protein L33	Danacea_nigritarsis_GER_353	yes	Danacea_nigritarsis_ITA_353	yes	Dasytastes_bicolor_354	yes	Dasytastes_sp_01_528	yes	Dasytastes_sp_02_553	yes	Dasytes_aeratus_345	yes	Dasytes_alpigradus_86	yes	Dasytes_lineellus_209	yes	Dasytes_niger_6	yes	Dasytes_plumbeus_6	yes	Dasytes_seminudus_349	yes	Dasytes_virens_6	yes	Listrus_sp_DRAFT_retry_contig03_PROKKARAST_28	yes	Listrus_sp_01_5	yes	Listrus_sp_02_452	yes	Listrus_sp_04_222	yes	Listrus_sp_06_6	yes	Listrus_sp_07_167	yes	Listrus_sp_09_7	yes	Psilothrix_viridicoerulea_6	yes
N0.HOG0000251	K02902	Genetic Information Processing	Translation	Ribosome	RP-L28, MRPL28, rpmB; large subunit ribosomal protein L28	Danacea_nigritarsis_GER_354	yes	Danacea_nigritarsis_ITA_354	yes	Dasytastes_bicolor_353	yes	Dasytastes_sp_01_529	yes	Dasytastes_sp_02_554	yes	Dasytes_aeratus_346	yes	Dasytes_alpigradus_85	yes	Dasytes_lineellus_210	yes	Dasytes_niger_5	yes	Dasytes_plumbeus_5	yes	Dasytes_seminudus_348	yes	Dasytes_virens_5	yes	Listrus_sp_DRAFT_retry_contig03_PROKKARAST_27	yes	Listrus_sp_01_4	yes	Listrus_sp_02_453	yes	Listrus_sp_04_223	yes	Listrus_sp_06_5	yes	Listrus_sp_07_168	yes	Listrus_sp_09_6	yes	Psilothrix_viridicoerulea_5	yes
N0.HOG0000252	K01520	Metabolism	Nucleotide metabolism	Pyrimidine metabolism	dut, DUT; dUTP diphosphatase	Danacea_nigritarsis_GER_355	yes	Danacea_nigritarsis_ITA_355	yes	Dasytastes_bicolor_352	yes	Dasytastes_sp_01_530	yes	Dasytastes_sp_02_555	yes	Dasytes_aeratus_347	yes	Dasytes_alpigradus_84	yes	Dasytes_lineellus_211	yes	Dasytes_niger_4	yes	Dasytes_plumbeus_4	yes	Dasytes_seminudus_347	yes	Dasytes_virens_4	yes	Listrus_sp_DRAFT_retry_contig03_PROKKARAST_26	yes	Listrus_sp_01_3	yes	Listrus_sp_02_454	yes	Listrus_sp_04_224	yes	Listrus_sp_06_4	yes	Listrus_sp_07_169	yes	Listrus_sp_09_5	yes	Psilothrix_viridicoerulea_4	yes
N0.HOG0000430	K00762	Metabolism	Nucleotide metabolism	Pyrimidine metabolism	pyrE; orotate phosphoribosyltransferase	Danacea_nigritarsis_GER_356	yes	Danacea_nigritarsis_ITA_356	yes	Dasytastes_bicolor_351	yes	Dasytastes_sp_01_531	yes	Dasytastes_sp_02_556	yes	Dasytes_aeratus_348	yes	Dasytes_alpigradus_83	yes	Dasytes_lineellus_212	yes	Dasytes_niger_3	yes	Dasytes_plumbeus_3	yes	Dasytes_seminudus_346	yes	Dasytes_virens_3	yes	NA	NA	NA	NA	NA	NA	NA	NA	NA	NA	NA	NA	NA	NA	Psilothrix_viridicoerulea_3	yes
N0.HOG0000409	NA					Danacea_nigritarsis_GER_357	no	Danacea_nigritarsis_ITA_357	no	Dasytastes_bicolor_350	no	Dasytastes_sp_01_532	no	Dasytastes_sp_02_557	no	NA	NA	NA	NA	Dasytes_lineellus_213	no	NA	NA	NA	NA	Dasytes_seminudus_345	no	NA	NA	Listrus_sp_DRAFT_retry_contig03_PROKKARAST_25	no	Listrus_sp_01_2	no	Listrus_sp_02_456	no	Listrus_sp_04_225	no	Listrus_sp_06_3	no	Listrus_sp_07_170	no	Listrus_sp_09_3	no	NA	NA
N0.HOG0000431	K03060	Genetic Information Processing	Transcription	RNA polymerase	rpoZ; DNA-directed RNA polymerase subunit omega	Danacea_nigritarsis_GER_358	yes	Danacea_nigritarsis_ITA_358	yes	NA	NA	NA	NA	NA	NA	Dasytes_aeratus_349	yes	Dasytes_alpigradus_82	yes	NA	NA	Dasytes_niger_2	yes	Dasytes_plumbeus_2	yes	NA	NA	Dasytes_virens_2	yes	Listrus_sp_DRAFT_retry_contig03_PROKKARAST_24	yes	NA	NA	Listrus_sp_02_457	yes	NA	NA	Listrus_sp_06_2	yes	Listrus_sp_07_171	yes	Listrus_sp_09_2	yes	Psilothrix_viridicoerulea_2	yes
N0.HOG0000253	K00942	Metabolism	Nucleotide metabolism	Purine metabolism	gmk, GUK1; guanylate kinase	Danacea_nigritarsis_GER_359	yes	Danacea_nigritarsis_ITA_359	yes	Dasytastes_bicolor_349	yes	Dasytastes_sp_01_533	yes	Dasytastes_sp_02_558	yes	Dasytes_aeratus_350	yes	Dasytes_alpigradus_81	yes	Dasytes_lineellus_214	yes	Dasytes_niger_1	yes	Dasytes_plumbeus_1	yes	Dasytes_seminudus_344	yes	Dasytes_virens_1	yes	Listrus_sp_DRAFT_retry_contig03_PROKKARAST_23	yes	Listrus_sp_01_1	yes	Listrus_sp_02_458	yes	Listrus_sp_04_226	yes	Listrus_sp_06_1	yes	Listrus_sp_07_172	yes	Listrus_sp_09_1	yes	Psilothrix_viridicoerulea_1	yes
N0.HOG0000049	K03424	Not Included in Pathway or Brite	Unclassified: metabolism	Enzymes with EC numbers	tatD; TatD DNase family protein	Danacea_nigritarsis_GER_36	yes	Danacea_nigritarsis_ITA_35	yes	Dasytastes_bicolor_183	yes	Dasytastes_sp_01_139	yes	Dasytastes_sp_02_168	yes	Dasytes_aeratus_50	yes	Dasytes_alpigradus_397	yes	Dasytes_lineellus_381	yes	Dasytes_niger_319	yes	Dasytes_plumbeus_302	yes	Dasytes_seminudus_178	yes	Dasytes_virens_303	yes	Listrus_sp_DRAFT_retry_contig01_PROKKARAST_193	yes	Listrus_sp_01_286	yes	Listrus_sp_02_136	yes	Listrus_sp_04_134	yes	Listrus_sp_06_330	yes	Listrus_sp_07_186	no	Listrus_sp_09_328	yes	Psilothrix_viridicoerulea_314	yes
N0.HOG0000254	K01507	Metabolism	Energy metabolism	Oxidative phosphorylation	ppa; inorganic pyrophosphatase	Danacea_nigritarsis_GER_360	yes	Danacea_nigritarsis_ITA_360	yes	Dasytastes_bicolor_348	yes	Dasytastes_sp_01_534	yes	Dasytastes_sp_02_559	yes	Dasytes_aeratus_351	yes	Dasytes_alpigradus_80	yes	Dasytes_lineellus_215	yes	Dasytes_niger	yes	Dasytes_plumbeus	yes	Dasytes_seminudus_343	yes	Dasytes_virens	yes	Listrus_sp_DRAFT_retry_contig03_PROKKARAST_22	yes	Listrus_sp_01	yes	Listrus_sp_02_459	yes	Listrus_sp_04_227	yes	Listrus_sp_06	yes	Listrus_sp_07_173	yes	Listrus_sp_09	yes	Psilothrix_viridicoerulea	yes
N0.HOG0000255	K03469	Genetic Information Processing	Replication and repair	DNA replication	rnhA, RNASEH1; ribonuclease HI	Danacea_nigritarsis_GER_361	yes	Danacea_nigritarsis_ITA_362	yes	Dasytastes_bicolor_347	yes	Dasytastes_sp_01_535	yes	Dasytastes_sp_02	yes	Dasytes_aeratus_13	yes	Dasytes_alpigradus_435	yes	Dasytes_lineellus_217	yes	Dasytes_niger_355	yes	Dasytes_plumbeus_338	yes	Dasytes_seminudus_342	yes	Dasytes_virens_339	yes	Listrus_sp_DRAFT_retry_contig03_PROKKARAST_21	yes	Listrus_sp_01_322	yes	Listrus_sp_02_99	yes	Listrus_sp_04_442	yes	Listrus_sp_06_366	yes	Listrus_sp_07_434	yes	Listrus_sp_09_366	yes	Psilothrix_viridicoerulea_348	yes
N0.HOG0000256	K02342	Genetic Information Processing	Replication and repair	DNA replication	dnaQ; DNA polymerase III subunit epsilon	Danacea_nigritarsis_GER_362	yes	Danacea_nigritarsis_ITA_363	yes	Dasytastes_bicolor_346	yes	Dasytastes_sp_01_536	yes	Dasytastes_sp_02_1	yes	Dasytes_aeratus_12	yes	Dasytes_alpigradus_436	yes	Dasytes_lineellus_218	yes	Dasytes_niger_356	yes	Dasytes_plumbeus_339	yes	Dasytes_seminudus_341	yes	Dasytes_virens_340	yes	Listrus_sp_DRAFT_retry_contig03_PROKKARAST_20	yes	Listrus_sp_01_323	yes	Listrus_sp_02_98	yes	Listrus_sp_04_441	yes	Listrus_sp_06_367	yes	Listrus_sp_07_433	yes	Listrus_sp_09_367	yes	Psilothrix_viridicoerulea_349	yes
N0.HOG0000257	K04080	Brite Hierarchies	Protein families: genetic information processing	Chaperones and folding catalysts	ibpA; molecular chaperone IbpA	Danacea_nigritarsis_GER_363	yes	Danacea_nigritarsis_ITA_364	yes	Dasytastes_bicolor_344	yes	Dasytastes_sp_01_538	yes	Dasytastes_sp_02_3	yes	Dasytes_aeratus_11	yes	Dasytes_alpigradus_437	yes	Dasytes_lineellus_220	yes	Dasytes_niger_358	yes	Dasytes_plumbeus_340	yes	Dasytes_seminudus_339	yes	Dasytes_virens_341	yes	Listrus_sp_DRAFT_retry_contig03_PROKKARAST_18	yes	Listrus_sp_01_324	yes	Listrus_sp_02_97	yes	Listrus_sp_04_440	yes	Listrus_sp_06_369	yes	Listrus_sp_07_432	yes	Listrus_sp_09_368	yes	Psilothrix_viridicoerulea_350	yes
N0.HOG0000345	K01874	Metabolism	Metabolism of other amino acids	Selenocompound metabolism	MARS, metG; methionyl-tRNA synthetase	Danacea_nigritarsis_GER_364	yes	Danacea_nigritarsis_ITA_365	yes	Dasytastes_bicolor_343	yes	Dasytastes_sp_01_539	yes	Dasytastes_sp_02_4	yes	Dasytes_aeratus_10	yes	Dasytes_alpigradus_439	yes	Dasytes_lineellus_221	yes	Dasytes_niger_359	yes	Dasytes_plumbeus_341	yes	Dasytes_seminudus_338	yes	Dasytes_virens_342	yes	Listrus_sp_DRAFT_retry_contig03_PROKKARAST_17	yes	Listrus_sp_01_325	yes	Listrus_sp_02_96	yes	Listrus_sp_04_439	yes	Listrus_sp_06_370	yes	NA	NA	Listrus_sp_09_369	yes	Psilothrix_viridicoerulea_351	yes
N0.HOG0000346	K08303	Human Diseases	Infectious disease: bacterial	Epithelial cell signaling in Helicobacter pylori infection	prtC, trhP; U32 family peptidase	Danacea_nigritarsis_GER_365	yes	Danacea_nigritarsis_ITA_366	yes	Dasytastes_bicolor_342	yes	Dasytastes_sp_01_540	yes	Dasytastes_sp_02_5	yes	Dasytes_aeratus_9	yes	Dasytes_alpigradus_440	yes	Dasytes_lineellus_222	yes	Dasytes_niger_360	yes	Dasytes_plumbeus_342	yes	Dasytes_seminudus_337	yes	Dasytes_virens_343	yes	Listrus_sp_DRAFT_retry_contig03_PROKKARAST_16	yes	Listrus_sp_01_326	yes	Listrus_sp_02_95	yes	Listrus_sp_04_438	yes	Listrus_sp_06_371	yes	NA	NA	Listrus_sp_09_370	yes	Psilothrix_viridicoerulea_352	yes
N0.HOG0000258	K03799	Brite Hierarchies	Protein families: metabolism	Peptidases and inhibitors	htpX; heat shock protein HtpX	Danacea_nigritarsis_GER_366	yes	Danacea_nigritarsis_ITA_367	yes	Dasytastes_bicolor_332	yes	Dasytastes_sp_01_550	yes	Dasytastes_sp_02_15	yes	Dasytes_aeratus_8	yes	Dasytes_alpigradus_441	yes	Dasytes_lineellus_232	yes	Dasytes_niger_361	yes	Dasytes_plumbeus_343	yes	Dasytes_seminudus_327	yes	Dasytes_virens_344	yes	Listrus_sp_DRAFT_retry_contig03_PROKKARAST_14	yes	Listrus_sp_01_328	yes	Listrus_sp_02_93	yes	Listrus_sp_04_435	yes	Listrus_sp_06_373	yes	Listrus_sp_07_411	no	Listrus_sp_09_374	yes	Psilothrix_viridicoerulea_353	yes
N0.HOG0000259	K14742	Brite Hierarchies	Protein families: genetic information processing	Transfer RNA biogenesis	tsaB; tRNA threonylcarbamoyladenosine biosynthesis protein TsaB	Danacea_nigritarsis_GER_367	yes	Danacea_nigritarsis_ITA_368	yes	Dasytastes_bicolor_331	yes	Dasytastes_sp_01_551	yes	Dasytastes_sp_02_16	yes	Dasytes_aeratus_7	yes	Dasytes_alpigradus_442	yes	Dasytes_lineellus_233	yes	Dasytes_niger_362	yes	Dasytes_plumbeus_344	yes	Dasytes_seminudus_326	yes	Dasytes_virens_345	yes	Listrus_sp_DRAFT_retry_contig03_PROKKARAST_13	yes	Listrus_sp_01_329	yes	Listrus_sp_02_92	yes	Listrus_sp_04_434	yes	Listrus_sp_06_374	yes	Listrus_sp_07_410	yes	Listrus_sp_09_375	yes	Psilothrix_viridicoerulea_354	yes
N0.HOG0000577	K07285	Not Included in Pathway or Brite	Unclassified: signaling and cellular processes	Structural proteins	slp; outer membrane lipoprotein	Danacea_nigritarsis_GER_368	yes	Danacea_nigritarsis_ITA_369	yes	NA	NA	NA	NA	NA	NA	NA	NA	NA	NA	NA	NA	NA	NA	NA	NA	NA	NA	NA	NA	NA	NA	NA	NA	NA	NA	NA	NA	NA	NA	NA	NA	NA	NA	NA	NA
N0.HOG0000413	K02503	Brite Hierarchies	Protein families: genetic information processing	Transfer RNA biogenesis	HINT1_2, hinT, hit; histidine triad (HIT) family protein	Danacea_nigritarsis_GER_37	yes	Danacea_nigritarsis_ITA_36	yes	Dasytastes_bicolor_182	yes	Dasytastes_sp_01_140	yes	Dasytastes_sp_02_169	yes	Dasytes_aeratus_51	yes	Dasytes_alpigradus_396	yes	Dasytes_lineellus_382	yes	Dasytes_niger_318	yes	Dasytes_plumbeus_301	yes	Dasytes_seminudus_177	yes	Dasytes_virens_302	yes	NA	NA	NA	NA	NA	NA	NA	NA	NA	NA	NA	NA	NA	NA	Psilothrix_viridicoerulea_313	yes
N0.HOG0000260	NA					Danacea_nigritarsis_GER_370	no	Danacea_nigritarsis_ITA_371	no	Dasytastes_bicolor_326	no	Dasytastes_sp_01_556	no	Dasytastes_sp_02_21	no	Dasytes_aeratus_3	no	Dasytes_alpigradus_446	no	Dasytes_lineellus_238	no	Dasytes_niger_366	no	Dasytes_plumbeus_347	no	Dasytes_seminudus_321	no	Dasytes_virens_348	no	Listrus_sp_DRAFT_retry_contig03_PROKKARAST_8	no	Listrus_sp_01_333	no	Listrus_sp_02_87	no	Listrus_sp_04_426	no	Listrus_sp_06_381	no	Listrus_sp_07_220	no	Listrus_sp_09_380	no	Psilothrix_viridicoerulea_358	no
N0.HOG0000560	NA					Danacea_nigritarsis_GER_371	no	Danacea_nigritarsis_ITA_372	no	NA	NA	NA	NA	NA	NA	NA	NA	NA	NA	NA	NA	NA	NA	NA	NA	NA	NA	NA	NA	NA	NA	NA	NA	NA	NA	Listrus_sp_04_425	no	NA	NA	NA	NA	NA	NA	NA	NA
N0.HOG0000441	NA					Danacea_nigritarsis_GER_372	no	Danacea_nigritarsis_ITA_373	no	NA	NA	NA	NA	NA	NA	Dasytes_aeratus_2	yes	Dasytes_alpigradus_447	yes	NA	NA	Dasytes_niger_367	yes	NA	NA	NA	NA	NA	NA	Listrus_sp_DRAFT_retry_contig03_PROKKARAST_7	yes	NA	NA	Listrus_sp_02_86	yes	NA	NA	Listrus_sp_06_382	yes	Listrus_sp_07_219	no	Listrus_sp_09_381	yes	NA	NA
N0.HOG0000467	K03978	Brite Hierarchies	Protein families: genetic information processing	Chromosome and associated proteins	engB; GTP-binding protein	Danacea_nigritarsis_GER_373	yes	Danacea_nigritarsis_ITA_374	yes	NA	NA	NA	NA	NA	NA	NA	NA	NA	NA	NA	NA	NA	NA	NA	NA	NA	NA	NA	NA	Listrus_sp_DRAFT_retry_contig03_PROKKARAST_6	yes	Listrus_sp_01_335	yes	Listrus_sp_02_85	yes	Listrus_sp_04_486	no	Listrus_sp_06_383	no	Listrus_sp_07_218	yes	Listrus_sp_09_382	yes	NA	NA
N0.HOG0000347	K04066	Genetic Information Processing	Replication and repair	Homologous recombination	priA; primosomal protein N' (replication factor Y) (superfamily II helicase)	Danacea_nigritarsis_GER_377	yes	Danacea_nigritarsis_ITA_378	yes	Dasytastes_bicolor_323	yes	Dasytastes_sp_01_559	yes	Dasytastes_sp_02_24	yes	Dasytes_aeratus_1	yes	Dasytes_alpigradus_448	yes	Dasytes_lineellus_241	yes	Dasytes_niger_368	yes	Dasytes_plumbeus_349	yes	Dasytes_seminudus_318	yes	Dasytes_virens_350	yes	Listrus_sp_DRAFT_retry_contig03_PROKKARAST_2	yes	Listrus_sp_01_337	yes	Listrus_sp_02_78	yes	Listrus_sp_04_488	yes	Listrus_sp_06_386	yes	NA	NA	Listrus_sp_09_385	yes	Psilothrix_viridicoerulea_359	yes
N0.HOG0000348	K02909	Genetic Information Processing	Translation	Ribosome	RP-L31, rpmE; large subunit ribosomal protein L31	Danacea_nigritarsis_GER_378	yes	Danacea_nigritarsis_ITA_379	yes	Dasytastes_bicolor_322	yes	Dasytastes_sp_01_560	yes	Dasytastes_sp_02_25	yes	Dasytes_aeratus	yes	Dasytes_alpigradus_449	yes	Dasytes_lineellus_242	yes	Dasytes_niger_369	yes	Dasytes_plumbeus_350	yes	Dasytes_seminudus_317	yes	Dasytes_virens_351	yes	Listrus_sp_DRAFT_retry_contig03_PROKKARAST_1	yes	Listrus_sp_01_338	yes	Listrus_sp_02_77	yes	Listrus_sp_04_489	yes	Listrus_sp_06_387	yes	NA	NA	Listrus_sp_09_386	yes	Psilothrix_viridicoerulea_360	yes
N0.HOG0000362	K01902	Metabolism	Carbohydrate metabolism	Citrate cycle (TCA cycle)	sucD; succinyl-CoA synthetase alpha subunit	Danacea_nigritarsis_GER_379	yes	Danacea_nigritarsis_ITA_380	yes	Dasytastes_bicolor_226	yes	Dasytastes_sp_01_95	yes	Dasytastes_sp_02_125	yes	Dasytes_aeratus_352	yes	Dasytes_alpigradus_79	yes	Dasytes_lineellus_338	yes	Dasytes_niger_447	yes	Dasytes_plumbeus_427	yes	Dasytes_seminudus_222	yes	Dasytes_virens_428	yes	Listrus_sp_DRAFT_retry_contig02_PROKKARAST_77	yes	Listrus_sp_01_339	yes	Listrus_sp_02_75	yes	NA	NA	Listrus_sp_06_388	yes	NA	NA	Listrus_sp_09_388	yes	Psilothrix_viridicoerulea_438	yes
N0.HOG0000571	NA					Danacea_nigritarsis_GER_38	no	Danacea_nigritarsis_ITA_37	no	NA	NA	NA	NA	NA	NA	NA	NA	NA	NA	NA	NA	NA	NA	NA	NA	NA	NA	NA	NA	NA	NA	NA	NA	NA	NA	NA	NA	NA	NA	NA	NA	NA	NA	NA	NA
N0.HOG0000349	K01903	Metabolism	Carbohydrate metabolism	Citrate cycle (TCA cycle)	sucC; succinyl-CoA synthetase beta subunit	Danacea_nigritarsis_GER_380	yes	Danacea_nigritarsis_ITA_381	yes	Dasytastes_bicolor_227	yes	Dasytastes_sp_01_94	yes	Dasytastes_sp_02_124	yes	Dasytes_aeratus_353	yes	Dasytes_alpigradus_78	yes	Dasytes_lineellus_337	yes	Dasytes_niger_446	yes	Dasytes_plumbeus_426	yes	Dasytes_seminudus_223	yes	Dasytes_virens_427	yes	Listrus_sp_DRAFT_retry_contig02_PROKKARAST_76	yes	Listrus_sp_01_341	yes	Listrus_sp_02_74	yes	NA	NA	Listrus_sp_06_389	yes	Listrus_sp_07_392	yes	Listrus_sp_09_389	yes	Psilothrix_viridicoerulea_437	yes
N0.HOG0000363	K00658	Metabolism	Carbohydrate metabolism	Citrate cycle (TCA cycle)	DLST, sucB; 2-oxoglutarate dehydrogenase E2 component (dihydrolipoamide succinyltransferase)	Danacea_nigritarsis_GER_381	yes	Danacea_nigritarsis_ITA_382	yes	Dasytastes_bicolor_228	yes	Dasytastes_sp_01_93	yes	Dasytastes_sp_02_123	yes	Dasytes_aeratus_354	yes	Dasytes_alpigradus_77	yes	Dasytes_lineellus_336	yes	Dasytes_niger_445	yes	Dasytes_plumbeus_425	yes	Dasytes_seminudus_224	yes	Dasytes_virens_426	yes	Listrus_sp_DRAFT_retry_contig02_PROKKARAST_75	yes	NA	NA	Listrus_sp_02_73	yes	NA	NA	Listrus_sp_06_390	yes	Listrus_sp_07_393	yes	Listrus_sp_09_390	yes	Psilothrix_viridicoerulea_436	yes
N0.HOG0000261	K00164	Metabolism	Carbohydrate metabolism	Citrate cycle (TCA cycle)	OGDH, sucA; 2-oxoglutarate dehydrogenase E1 component	Danacea_nigritarsis_GER_382	yes	Danacea_nigritarsis_ITA_383	yes	Dasytastes_bicolor_229	yes	Dasytastes_sp_01_92	yes	Dasytastes_sp_02_122	yes	Dasytes_aeratus_355	yes	Dasytes_alpigradus_76	yes	Dasytes_lineellus_335	yes	Dasytes_niger_444	yes	Dasytes_plumbeus_424	yes	Dasytes_seminudus_225	yes	Dasytes_virens_425	yes	Listrus_sp_DRAFT_retry_contig02_PROKKARAST_74	yes	NA	NA	Listrus_sp_02_72	yes	Listrus_sp_04_475	yes	Listrus_sp_06_391	yes	NA	NA	Listrus_sp_09_391	yes	Psilothrix_viridicoerulea_435	yes
N0.HOG0000350	K00240	Metabolism	Carbohydrate metabolism	Citrate cycle (TCA cycle)	sdhB, frdB; succinate dehydrogenase iron-sulfur subunit	Danacea_nigritarsis_GER_383	yes	Danacea_nigritarsis_ITA_384	yes	Dasytastes_bicolor_230	yes	Dasytastes_sp_01_91	yes	Dasytastes_sp_02_121	yes	Dasytes_aeratus_356	yes	Dasytes_alpigradus_75	yes	Dasytes_lineellus_334	yes	Dasytes_niger_443	yes	Dasytes_plumbeus_423	yes	Dasytes_seminudus_226	yes	Dasytes_virens_424	yes	Listrus_sp_DRAFT_retry_contig02_PROKKARAST_73	yes	NA	NA	Listrus_sp_02_71	yes	Listrus_sp_04_474	yes	Listrus_sp_06_392	yes	Listrus_sp_07_244	yes	Listrus_sp_09_392	yes	Psilothrix_viridicoerulea_434	yes
N0.HOG0000351	K00239	Metabolism	Carbohydrate metabolism	Citrate cycle (TCA cycle)	sdhA, frdA; succinate dehydrogenase flavoprotein subunit	Danacea_nigritarsis_GER_384	yes	Danacea_nigritarsis_ITA_385	yes	Dasytastes_bicolor_231	yes	Dasytastes_sp_01_90	yes	Dasytastes_sp_02_120	yes	Dasytes_aeratus_357	yes	Dasytes_alpigradus_74	yes	Dasytes_lineellus_333	yes	Dasytes_niger_442	yes	Dasytes_plumbeus_422	yes	Dasytes_seminudus_227	yes	Dasytes_virens_423	yes	Listrus_sp_DRAFT_retry_contig02_PROKKARAST_72	yes	NA	NA	Listrus_sp_02_70	yes	Listrus_sp_04_473	yes	Listrus_sp_06_393	yes	Listrus_sp_07_243	yes	Listrus_sp_09_393	yes	Psilothrix_viridicoerulea_433	yes
N0.HOG0000352	K00242	Metabolism	Carbohydrate metabolism	Citrate cycle (TCA cycle)	sdhD, frdD; succinate dehydrogenase membrane anchor subunit	Danacea_nigritarsis_GER_385	yes	Danacea_nigritarsis_ITA_386	yes	Dasytastes_bicolor_232	yes	Dasytastes_sp_01_89	yes	Dasytastes_sp_02_119	yes	Dasytes_aeratus_358	yes	Dasytes_alpigradus_73	yes	Dasytes_lineellus_332	yes	Dasytes_niger_441	yes	Dasytes_plumbeus_421	yes	Dasytes_seminudus_228	yes	Dasytes_virens_422	yes	Listrus_sp_DRAFT_retry_contig02_PROKKARAST_71	yes	NA	NA	Listrus_sp_02_69	yes	Listrus_sp_04_472	yes	Listrus_sp_06_394	yes	Listrus_sp_07_242	yes	Listrus_sp_09_394	yes	Psilothrix_viridicoerulea_432	yes
N0.HOG0000353	K00241	Metabolism	Carbohydrate metabolism	Citrate cycle (TCA cycle)	sdhC, frdC; succinate dehydrogenase cytochrome b subunit	Danacea_nigritarsis_GER_386	yes	Danacea_nigritarsis_ITA_387	yes	Dasytastes_bicolor_233	yes	Dasytastes_sp_01_88	yes	Dasytastes_sp_02_118	yes	Dasytes_aeratus_359	yes	Dasytes_alpigradus_72	yes	Dasytes_lineellus_331	yes	Dasytes_niger_440	yes	Dasytes_plumbeus_420	yes	Dasytes_seminudus_229	yes	Dasytes_virens_421	yes	Listrus_sp_DRAFT_retry_contig02_PROKKARAST_70	yes	NA	NA	Listrus_sp_02_68	yes	Listrus_sp_04_471	yes	Listrus_sp_06_395	yes	Listrus_sp_07_241	yes	Listrus_sp_09_395	yes	Psilothrix_viridicoerulea_431	yes
N0.HOG0000462	NA					Danacea_nigritarsis_GER_387	no	Danacea_nigritarsis_ITA_388	no	Dasytastes_bicolor_234	no	Dasytastes_sp_01_87	no	Dasytastes_sp_02_117	no	Dasytes_aeratus_360	no	Dasytes_alpigradus_71	no	Dasytes_lineellus_330	no	Dasytes_niger_439	no	NA	NA	NA	NA	NA	NA	NA	NA	NA	NA	NA	NA	NA	NA	NA	NA	NA	NA	NA	NA	Psilothrix_viridicoerulea_430	no
N0.HOG0000262	NA					Danacea_nigritarsis_GER_388	no	Danacea_nigritarsis_ITA_389	no	Dasytastes_bicolor_235	no	Dasytastes_sp_01_86	no	Dasytastes_sp_02_116	no	Dasytes_aeratus_361	no	Dasytes_alpigradus_70	no	Dasytes_lineellus_329	no	Dasytes_niger_438	no	Dasytes_plumbeus_419	no	Dasytes_seminudus_230	no	Dasytes_virens_420	no	Listrus_sp_DRAFT_retry_contig02_PROKKARAST_68	no	Listrus_sp_01_343	no	Listrus_sp_02_67	no	Listrus_sp_04_469	no	Listrus_sp_06_396	no	Listrus_sp_07_240	no	Listrus_sp_09_396	no	Psilothrix_viridicoerulea_429	no
N0.HOG0000263	NA					Danacea_nigritarsis_GER_389	no	Danacea_nigritarsis_ITA_390	no	Dasytastes_bicolor_236	no	Dasytastes_sp_01_85	no	Dasytastes_sp_02_115	no	Dasytes_aeratus_362	no	Dasytes_alpigradus_69	no	Dasytes_lineellus_328	no	Dasytes_niger_437	no	Dasytes_plumbeus_418	no	Dasytes_seminudus_231	no	Dasytes_virens_419	no	Listrus_sp_DRAFT_retry_contig02_PROKKARAST_67	no	Listrus_sp_01_344	no	Listrus_sp_02_66	no	Listrus_sp_04_468	no	Listrus_sp_06_397	no	Listrus_sp_07_16	no	Listrus_sp_09_397	no	Psilothrix_viridicoerulea_428	no
N0.HOG0000357	K01756	Metabolism	Nucleotide metabolism	Purine metabolism	purB, ADSL; adenylosuccinate lyase	Danacea_nigritarsis_GER_39	yes	Danacea_nigritarsis_ITA_38	yes	Dasytastes_bicolor_181	yes	Dasytastes_sp_01_141	yes	Dasytastes_sp_02_170	yes	Dasytes_aeratus_52	yes	Dasytes_alpigradus_395	yes	Dasytes_lineellus_383	yes	Dasytes_niger_317	yes	Dasytes_plumbeus_300	yes	Dasytes_seminudus_176	yes	Dasytes_virens_301	yes	NA	NA	NA	NA	Listrus_sp_02_137	no	NA	NA	NA	NA	Listrus_sp_07_187	no	NA	NA	Psilothrix_viridicoerulea_312	yes
N0.HOG0000264	K03839	Not Included in Pathway or Brite	Unclassified: metabolism	Energy metabolism	fldA, nifF, isiB; flavodoxin I	Danacea_nigritarsis_GER_390	yes	Danacea_nigritarsis_ITA_391	yes	Dasytastes_bicolor_238	yes	Dasytastes_sp_01_83	yes	Dasytastes_sp_02_113	yes	Dasytes_aeratus_364	yes	Dasytes_alpigradus_67	yes	Dasytes_lineellus_326	yes	Dasytes_niger_435	yes	Dasytes_plumbeus_416	yes	Dasytes_seminudus_233	yes	Dasytes_virens_417	yes	Listrus_sp_DRAFT_retry_contig02_PROKKARAST_66	yes	Listrus_sp_01_345	yes	Listrus_sp_02_64	yes	Listrus_sp_04_466	yes	Listrus_sp_06_399	yes	Listrus_sp_07_15	yes	Listrus_sp_09_398	yes	Psilothrix_viridicoerulea_426	yes
N0.HOG0000265	K01886	Genetic Information Processing	Translation	Aminoacyl-tRNA biosynthesis	QARS, glnS; glutaminyl-tRNA synthetase	Danacea_nigritarsis_GER_391	yes	Danacea_nigritarsis_ITA_392	yes	Dasytastes_bicolor_239	yes	Dasytastes_sp_01_82	yes	Dasytastes_sp_02_112	yes	Dasytes_aeratus_365	yes	Dasytes_alpigradus_66	yes	Dasytes_lineellus_325	yes	Dasytes_niger_434	yes	Dasytes_plumbeus_415	yes	Dasytes_seminudus_234	yes	Dasytes_virens_416	yes	Listrus_sp_DRAFT_retry_contig02_PROKKARAST_65	yes	Listrus_sp_01_346	yes	Listrus_sp_02_63	yes	Listrus_sp_04_465	yes	Listrus_sp_06_400	yes	Listrus_sp_07_14	yes	Listrus_sp_09_399	yes	Psilothrix_viridicoerulea_425	yes
N0.HOG0000266	K06168	Brite Hierarchies	Protein families: genetic information processing	Transfer RNA biogenesis	miaB; tRNA-2-methylthio-N6-dimethylallyladenosine synthase	Danacea_nigritarsis_GER_393	yes	Danacea_nigritarsis_ITA_393	yes	Dasytastes_bicolor_240	yes	Dasytastes_sp_01_81	yes	Dasytastes_sp_02_111	yes	Dasytes_aeratus_366	yes	Dasytes_alpigradus_65	yes	Dasytes_lineellus_324	yes	Dasytes_niger_433	yes	Dasytes_plumbeus_414	yes	Dasytes_seminudus_235	yes	Dasytes_virens_415	yes	Listrus_sp_DRAFT_retry_contig02_PROKKARAST_64	yes	Listrus_sp_01_347	yes	Listrus_sp_02_62	yes	Listrus_sp_04_476	yes	Listrus_sp_06_401	yes	Listrus_sp_07_13	yes	Listrus_sp_09_400	yes	Psilothrix_viridicoerulea_424	yes
N0.HOG0000267	K07042	Brite Hierarchies	Protein families: genetic information processing	Ribosome biogenesis	ybeY, yqfG; probable rRNA maturation factor	Danacea_nigritarsis_GER_394	yes	Danacea_nigritarsis_ITA_394	yes	Dasytastes_bicolor_241	yes	Dasytastes_sp_01_80	yes	Dasytastes_sp_02_110	yes	Dasytes_aeratus_367	yes	Dasytes_alpigradus_64	yes	Dasytes_lineellus_323	yes	Dasytes_niger_432	yes	Dasytes_plumbeus_413	yes	Dasytes_seminudus_236	yes	Dasytes_virens_414	yes	Listrus_sp_DRAFT_retry_contig02_PROKKARAST_63	yes	Listrus_sp_01_348	yes	Listrus_sp_02_61	yes	Listrus_sp_04_477	yes	Listrus_sp_06_402	yes	Listrus_sp_07_12	yes	Listrus_sp_09_401	yes	Psilothrix_viridicoerulea_423	yes
N0.HOG0000268	K01869	Genetic Information Processing	Translation	Aminoacyl-tRNA biosynthesis	LARS, leuS; leucyl-tRNA synthetase	Danacea_nigritarsis_GER_395	yes	Danacea_nigritarsis_ITA_395	yes	Dasytastes_bicolor_242	yes	Dasytastes_sp_01_79	yes	Dasytastes_sp_02_109	yes	Dasytes_aeratus_368	yes	Dasytes_alpigradus_63	yes	Dasytes_lineellus_321	yes	Dasytes_niger_431	yes	Dasytes_plumbeus_412	yes	Dasytes_seminudus_238	yes	Dasytes_virens_413	yes	Listrus_sp_DRAFT_retry_contig02_PROKKARAST_62	yes	Listrus_sp_01_349	yes	Listrus_sp_02_60	yes	Listrus_sp_04_478	yes	Listrus_sp_06_403	yes	Listrus_sp_07_11	yes	Listrus_sp_09_402	yes	Psilothrix_viridicoerulea_422	yes
N0.HOG0000269	K02340	Genetic Information Processing	Replication and repair	DNA replication	holA; DNA polymerase III subunit delta	Danacea_nigritarsis_GER_396	yes	Danacea_nigritarsis_ITA_396	yes	Dasytastes_bicolor_243	yes	Dasytastes_sp_01_78	yes	Dasytastes_sp_02_108	yes	Dasytes_aeratus_369	yes	Dasytes_alpigradus_62	yes	Dasytes_lineellus_320	yes	Dasytes_niger_430	yes	Dasytes_plumbeus_411	yes	Dasytes_seminudus_239	yes	Dasytes_virens_412	yes	Listrus_sp_DRAFT_retry_contig02_PROKKARAST_61	yes	Listrus_sp_01_350	yes	Listrus_sp_02_59	yes	Listrus_sp_04_479	yes	Listrus_sp_06_404	yes	Listrus_sp_07_10	yes	Listrus_sp_09_403	yes	Psilothrix_viridicoerulea_421	yes
N0.HOG0000270	K03801	Metabolism	Metabolism of cofactors and vitamins	Lipoic acid metabolism	lipB; lipoyl(octanoyl) transferase	Danacea_nigritarsis_GER_397	yes	Danacea_nigritarsis_ITA_397	yes	Dasytastes_bicolor_245	yes	Dasytastes_sp_01_77	yes	Dasytastes_sp_02_107	yes	Dasytes_aeratus_370	yes	Dasytes_alpigradus_61	yes	Dasytes_lineellus_319	yes	Dasytes_niger_429	yes	Dasytes_plumbeus_410	yes	Dasytes_seminudus_240	yes	Dasytes_virens_411	yes	Listrus_sp_DRAFT_retry_contig02_PROKKARAST_60	yes	Listrus_sp_01_351	yes	Listrus_sp_02_58	yes	Listrus_sp_04_480	yes	Listrus_sp_06_405	yes	Listrus_sp_07_9	yes	Listrus_sp_09_404	yes	Psilothrix_viridicoerulea_420	yes
N0.HOG0000271	NA					Danacea_nigritarsis_GER_398	no	Danacea_nigritarsis_ITA_398	no	Dasytastes_bicolor_59	no	Dasytastes_sp_01_262	no	Dasytastes_sp_02_291	no	Dasytes_aeratus_175	no	Dasytes_alpigradus_263	no	Dasytes_lineellus_504	no	Dasytes_niger_184	no	Dasytes_plumbeus_174	no	Dasytes_seminudus_55	no	Dasytes_virens_174	no	Listrus_sp_DRAFT_retry_contig03_PROKKARAST_62	no	Listrus_sp_01_34	no	Listrus_sp_02_418	no	Listrus_sp_04_18	no	Listrus_sp_06_41	no	Listrus_sp_07_63	no	Listrus_sp_09_46	no	Psilothrix_viridicoerulea_182	no
N0.HOG0000272	K03644	Metabolism	Metabolism of cofactors and vitamins	Lipoic acid metabolism	lipA, LIAS, LIP1, LIP5; lipoyl synthase	Danacea_nigritarsis_GER_399	yes	Danacea_nigritarsis_ITA_399	yes	Dasytastes_bicolor_246	yes	Dasytastes_sp_01_76	yes	Dasytastes_sp_02_106	yes	Dasytes_aeratus_371	yes	Dasytes_alpigradus_60	yes	Dasytes_lineellus_318	yes	Dasytes_niger_428	yes	Dasytes_plumbeus_409	yes	Dasytes_seminudus_241	yes	Dasytes_virens_410	yes	Listrus_sp_DRAFT_retry_contig02_PROKKARAST_59	yes	Listrus_sp_01_352	yes	Listrus_sp_02_57	yes	Listrus_sp_04_481	yes	Listrus_sp_06_406	yes	Listrus_sp_07_8	yes	Listrus_sp_09_405	yes	Psilothrix_viridicoerulea_419	yes
N0.HOG0000026	K01626	Metabolism	Amino acid metabolism	Phenylalanine, tyrosine and tryptophan biosynthesis	E2.5.1.54, aroF, aroG, aroH; 3-deoxy-7-phosphoheptulonate synthase	Danacea_nigritarsis_GER_4	yes	Danacea_nigritarsis_ITA_4	yes	Dasytastes_bicolor_219	yes	Dasytastes_sp_01_101	yes	Dasytastes_sp_02_133	yes	Dasytes_aeratus_18	yes	Dasytes_alpigradus_430	yes	Dasytes_lineellus_345	yes	Dasytes_niger_350	yes	Dasytes_plumbeus_333	yes	Dasytes_seminudus_215	yes	Dasytes_virens_334	yes	Listrus_sp_DRAFT_retry_contig01_PROKKARAST_226	yes	Listrus_sp_01_315	yes	Listrus_sp_02_105	yes	Listrus_sp_04_315	yes	Listrus_sp_06_360	yes	Listrus_sp_07_459	yes	Listrus_sp_09_360	yes	Psilothrix_viridicoerulea_344	yes
N0.HOG0000050	K00566	Genetic Information Processing	Folding, sorting and degradation	Sulfur relay system	mnmA, trmU; tRNA-uridine 2-sulfurtransferase	Danacea_nigritarsis_GER_40	yes	Danacea_nigritarsis_ITA_39	yes	Dasytastes_bicolor_180	yes	Dasytastes_sp_01_142	yes	Dasytastes_sp_02_171	yes	Dasytes_aeratus_53	yes	Dasytes_alpigradus_394	yes	Dasytes_lineellus_384	yes	Dasytes_niger_316	yes	Dasytes_plumbeus_299	yes	Dasytes_seminudus_175	yes	Dasytes_virens_300	yes	Listrus_sp_DRAFT_retry_contig01_PROKKARAST_192	yes	Listrus_sp_01_285	yes	Listrus_sp_02_138	yes	Listrus_sp_04_138	yes	Listrus_sp_06_328	yes	Listrus_sp_07_188	yes	Listrus_sp_09_326	yes	Psilothrix_viridicoerulea_311	yes
N0.HOG0000273	K03704	Not Included in Pathway or Brite	Unclassified: genetic information processing	Transcription	cspA; cold shock protein	Danacea_nigritarsis_GER_400	yes	Danacea_nigritarsis_ITA_400	yes	Dasytastes_bicolor_247	yes	Dasytastes_sp_01_75	yes	Dasytastes_sp_02_105	yes	Dasytes_aeratus_372	yes	Dasytes_alpigradus_59	yes	Dasytes_lineellus_317	yes	Dasytes_niger_427	yes	Dasytes_plumbeus_408	yes	Dasytes_seminudus_242	yes	Dasytes_virens_409	yes	Listrus_sp_DRAFT_retry_contig02_PROKKARAST_58	yes	Listrus_sp_01_353	yes	Listrus_sp_02_56	yes	Listrus_sp_04_482	yes	Listrus_sp_06_407	yes	Listrus_sp_07_7	yes	Listrus_sp_09_406	yes	Psilothrix_viridicoerulea_418	yes
N0.HOG0000274	K02300	Metabolism	Energy metabolism	Oxidative phosphorylation	cyoD; cytochrome o ubiquinol oxidase subunit IV	Danacea_nigritarsis_GER_401	yes	Danacea_nigritarsis_ITA_401	yes	Dasytastes_bicolor_248	yes	Dasytastes_sp_01_74	yes	Dasytastes_sp_02_104	yes	Dasytes_aeratus_373	yes	Dasytes_alpigradus_58	yes	Dasytes_lineellus_316	yes	Dasytes_niger_426	yes	Dasytes_plumbeus_407	yes	Dasytes_seminudus_243	yes	Dasytes_virens_408	yes	Listrus_sp_DRAFT_retry_contig02_PROKKARAST_57	yes	Listrus_sp_01_355	yes	Listrus_sp_02_55	yes	Listrus_sp_04_483	yes	Listrus_sp_06_409	yes	Listrus_sp_07_5	yes	Listrus_sp_09_408	yes	Psilothrix_viridicoerulea_417	yes
N0.HOG0000275	K02299	Metabolism	Energy metabolism	Oxidative phosphorylation	cyoC; cytochrome o ubiquinol oxidase subunit III	Danacea_nigritarsis_GER_402	yes	Danacea_nigritarsis_ITA_402	yes	Dasytastes_bicolor_249	yes	Dasytastes_sp_01_73	yes	Dasytastes_sp_02_103	yes	Dasytes_aeratus_374	yes	Dasytes_alpigradus_57	yes	Dasytes_lineellus_315	yes	Dasytes_niger_425	yes	Dasytes_plumbeus_406	yes	Dasytes_seminudus_244	yes	Dasytes_virens_407	yes	Listrus_sp_DRAFT_retry_contig02_PROKKARAST_56	yes	Listrus_sp_01_356	yes	Listrus_sp_02_54	yes	Listrus_sp_04_484	yes	Listrus_sp_06_410	yes	Listrus_sp_07_4	yes	Listrus_sp_09_409	yes	Psilothrix_viridicoerulea_416	yes
N0.HOG0000276	K02298	Metabolism	Energy metabolism	Oxidative phosphorylation	cyoB; cytochrome o ubiquinol oxidase subunit I	Danacea_nigritarsis_GER_403	yes	Danacea_nigritarsis_ITA_403	yes	Dasytastes_bicolor_250	yes	Dasytastes_sp_01_72	yes	Dasytastes_sp_02_102	yes	Dasytes_aeratus_375	yes	Dasytes_alpigradus_56	yes	Dasytes_lineellus_314	yes	Dasytes_niger_424	yes	Dasytes_plumbeus_405	yes	Dasytes_seminudus_245	yes	Dasytes_virens_406	yes	Listrus_sp_DRAFT_retry_contig02_PROKKARAST_55	yes	Listrus_sp_01_357	yes	Listrus_sp_02_53	yes	Listrus_sp_04_485	yes	Listrus_sp_06_411	yes	Listrus_sp_07_3	yes	Listrus_sp_09_410	yes	Psilothrix_viridicoerulea_415	yes
N0.HOG0000277	K02297	Metabolism	Energy metabolism	Oxidative phosphorylation	cyoA; cytochrome o ubiquinol oxidase subunit II	Danacea_nigritarsis_GER_404	yes	Danacea_nigritarsis_ITA_404	yes	Dasytastes_bicolor_251	yes	Dasytastes_sp_01_71	yes	Dasytastes_sp_02_101	yes	Dasytes_aeratus_376	yes	Dasytes_alpigradus_55	yes	Dasytes_lineellus_313	yes	Dasytes_niger_423	yes	Dasytes_plumbeus_404	yes	Dasytes_seminudus_246	yes	Dasytes_virens_405	yes	Listrus_sp_DRAFT_retry_contig02_PROKKARAST_54	yes	Listrus_sp_01_358	yes	Listrus_sp_02_52	yes	Listrus_sp_04_233	yes	Listrus_sp_06_412	yes	Listrus_sp_07_2	yes	Listrus_sp_09_411	yes	Psilothrix_viridicoerulea_414	yes
N0.HOG0000354	K03545	Not Included in Pathway or Brite	Unclassified: genetic information processing	Protein processing	tig; trigger factor	Danacea_nigritarsis_GER_405	yes	Danacea_nigritarsis_ITA_405	yes	Dasytastes_bicolor_252	yes	Dasytastes_sp_01_70	yes	Dasytastes_sp_02_100	yes	Dasytes_aeratus_377	yes	Dasytes_alpigradus_54	yes	Dasytes_lineellus_312	yes	Dasytes_niger_422	yes	Dasytes_plumbeus_403	yes	Dasytes_seminudus_247	yes	Dasytes_virens_404	yes	Listrus_sp_DRAFT_retry_contig02_PROKKARAST_53	yes	NA	NA	Listrus_sp_02_51	yes	Listrus_sp_04_234	yes	Listrus_sp_06_413	yes	Listrus_sp_07_1	yes	Listrus_sp_09_412	yes	Psilothrix_viridicoerulea_412	yes
N0.HOG0000278	K01358	Cellular Processes	Cell growth and death	Cell cycle - Caulobacter	clpP, CLPP; ATP-dependent Clp protease, protease subunit	Danacea_nigritarsis_GER_406	yes	Danacea_nigritarsis_ITA_406	yes	Dasytastes_bicolor_253	yes	Dasytastes_sp_01_69	yes	Dasytastes_sp_02_99	yes	Dasytes_aeratus_378	yes	Dasytes_alpigradus_53	yes	Dasytes_lineellus_311	yes	Dasytes_niger_421	yes	Dasytes_plumbeus_402	yes	Dasytes_seminudus_248	yes	Dasytes_virens_403	yes	Listrus_sp_DRAFT_retry_contig02_PROKKARAST_52	yes	Listrus_sp_01_360	yes	Listrus_sp_02_50	yes	Listrus_sp_04_235	yes	Listrus_sp_06_414	yes	Listrus_sp_07	yes	Listrus_sp_09_413	yes	Psilothrix_viridicoerulea_411	yes
N0.HOG0000279	K03544	Cellular Processes	Cell growth and death	Cell cycle - Caulobacter	clpX, CLPX; ATP-dependent Clp protease ATP-binding subunit ClpX	Danacea_nigritarsis_GER_407	yes	Danacea_nigritarsis_ITA_407	yes	Dasytastes_bicolor_254	yes	Dasytastes_sp_01_68	yes	Dasytastes_sp_02_98	yes	Dasytes_aeratus_379	yes	Dasytes_alpigradus_52	yes	Dasytes_lineellus_310	yes	Dasytes_niger_420	yes	Dasytes_plumbeus_401	yes	Dasytes_seminudus_249	yes	Dasytes_virens_402	yes	Listrus_sp_DRAFT_retry_contig02_PROKKARAST_51	yes	Listrus_sp_01_361	yes	Listrus_sp_02_49	yes	Listrus_sp_04_236	yes	Listrus_sp_06_415	yes	Listrus_sp_07_452	no	Listrus_sp_09_414	yes	Psilothrix_viridicoerulea_410	yes
N0.HOG0000432	K01338	Cellular Processes	Cell growth and death	Cell cycle - Caulobacter	lon; ATP-dependent Lon protease	Danacea_nigritarsis_GER_408	yes	Danacea_nigritarsis_ITA_408	yes	Dasytastes_bicolor_255	yes	Dasytastes_sp_01_67	yes	Dasytastes_sp_02_97	yes	Dasytes_aeratus_380	yes	Dasytes_alpigradus_51	yes	Dasytes_lineellus_309	yes	Dasytes_niger_419	yes	Dasytes_plumbeus_400	yes	Dasytes_seminudus_250	yes	Dasytes_virens_401	yes	NA	NA	NA	NA	NA	NA	NA	NA	NA	NA	NA	NA	NA	NA	Psilothrix_viridicoerulea_409	yes
N0.HOG0000021	K03770	Brite Hierarchies	Protein families: genetic information processing	Chaperones and folding catalysts	ppiD; peptidyl-prolyl cis-trans isomerase D	Danacea_nigritarsis_GER_409	yes	Danacea_nigritarsis_ITA_409	yes	Dasytastes_bicolor_256	yes	Dasytastes_sp_01_66	yes	Dasytastes_sp_02_96	yes	Dasytes_aeratus_381	yes	Dasytes_alpigradus_50	yes	Dasytes_lineellus_308	yes	Dasytes_niger_418	yes	Dasytes_plumbeus_399	yes	Dasytes_seminudus_251	yes	Dasytes_virens_400	yes	Listrus_sp_DRAFT_retry_contig02_PROKKARAST_49	yes	Listrus_sp_01_362	yes	Listrus_sp_02_48	yes	Listrus_sp_04_237	yes	Listrus_sp_06_416	yes	NA	NA	Listrus_sp_09_415	yes	Psilothrix_viridicoerulea_408	yes
N0.HOG0000051	NA					Danacea_nigritarsis_GER_41	no	Danacea_nigritarsis_ITA_40	no	Dasytastes_bicolor_179	no	Dasytastes_sp_01_143	no	Dasytastes_sp_02_172	no	Dasytes_aeratus_54	no	Dasytes_alpigradus_393	no	Dasytes_lineellus_385	no	Dasytes_niger_315	no	Dasytes_plumbeus_298	no	Dasytes_seminudus_174	no	Dasytes_virens_299	no	Listrus_sp_DRAFT_retry_contig01_PROKKARAST_191	no	Listrus_sp_01_284	no	Listrus_sp_02_139	no	Listrus_sp_04_139	no	Listrus_sp_06_326	no	Listrus_sp_07_189	no	Listrus_sp_09_325	no	Psilothrix_viridicoerulea_310	no
N0.HOG0000433	K07790	Environmental Information Processing	Signal transduction	Two-component system	pagO; putative membrane protein PagO	Danacea_nigritarsis_GER_410	yes	Danacea_nigritarsis_ITA_410	yes	Dasytastes_bicolor_258	yes	Dasytastes_sp_01_64	yes	Dasytastes_sp_02_93	yes	NA	NA	NA	NA	Dasytes_lineellus_306	yes	NA	NA	NA	NA	Dasytes_seminudus_252	yes	NA	NA	Listrus_sp_DRAFT_retry_contig02_PROKKARAST_48	yes	NA	NA	Listrus_sp_02_47	yes	Listrus_sp_04_238	yes	Listrus_sp_06_417	yes	Listrus_sp_07_110	yes	Listrus_sp_09_416	yes	NA	NA
N0.HOG0000280	K01736	Metabolism	Amino acid metabolism	Phenylalanine, tyrosine and tryptophan biosynthesis	aroC; chorismate synthase	Danacea_nigritarsis_GER_411	yes	Danacea_nigritarsis_ITA_411	yes	Dasytastes_bicolor_259	yes	Dasytastes_sp_01_63	yes	Dasytastes_sp_02_92	yes	Dasytes_aeratus_382	yes	Dasytes_alpigradus_49	yes	Dasytes_lineellus_304	yes	Dasytes_niger_417	yes	Dasytes_plumbeus_398	yes	Dasytes_seminudus_253	yes	Dasytes_virens_399	yes	Listrus_sp_DRAFT_retry_contig02_PROKKARAST_47	yes	Listrus_sp_01_363	yes	Listrus_sp_02_46	yes	Listrus_sp_04_239	yes	Listrus_sp_06_418	yes	Listrus_sp_07_109	yes	Listrus_sp_09_417	yes	Psilothrix_viridicoerulea_407	yes
N0.HOG0000281	K07320	Brite Hierarchies	Protein families: genetic information processing	Ribosome biogenesis	prmB; ribosomal protein L3 glutamine methyltransferase	Danacea_nigritarsis_GER_412	yes	Danacea_nigritarsis_ITA_412	yes	Dasytastes_bicolor_260	yes	Dasytastes_sp_01_62	yes	Dasytastes_sp_02_91	yes	Dasytes_aeratus_383	yes	Dasytes_alpigradus_48	yes	Dasytes_lineellus_303	yes	Dasytes_niger_416	yes	Dasytes_plumbeus_397	yes	Dasytes_seminudus_254	yes	Dasytes_virens_398	yes	Listrus_sp_DRAFT_retry_contig02_PROKKARAST_46	yes	Listrus_sp_01_364	yes	Listrus_sp_02_45	yes	Listrus_sp_04_240	yes	Listrus_sp_06_419	yes	Listrus_sp_07_108	yes	Listrus_sp_09_418	yes	Psilothrix_viridicoerulea_406	yes
N0.HOG0000282	K07038	Not Included in Pathway or Brite	Poorly characterized	General function prediction only	K07038; inner membrane protein	Danacea_nigritarsis_GER_413	yes	Danacea_nigritarsis_ITA_413	yes	Dasytastes_bicolor_261	yes	Dasytastes_sp_01_61	yes	Dasytastes_sp_02_90	yes	Dasytes_aeratus_384	yes	Dasytes_alpigradus_47	yes	Dasytes_lineellus_302	yes	Dasytes_niger_415	yes	Dasytes_plumbeus_396	yes	Dasytes_seminudus_255	yes	Dasytes_virens_397	yes	Listrus_sp_DRAFT_retry_contig02_PROKKARAST_45	yes	Listrus_sp_01_365	yes	Listrus_sp_02_44	yes	Listrus_sp_04_241	yes	Listrus_sp_06_420	yes	Listrus_sp_07_107	yes	Listrus_sp_09_419	yes	Psilothrix_viridicoerulea_405	yes
N0.HOG0000283	K01868	Genetic Information Processing	Translation	Aminoacyl-tRNA biosynthesis	TARS, thrS; threonyl-tRNA synthetase	Danacea_nigritarsis_GER_414	yes	Danacea_nigritarsis_ITA_414	yes	Dasytastes_bicolor_262	yes	Dasytastes_sp_01_60	yes	Dasytastes_sp_02_89	yes	Dasytes_aeratus_385	yes	Dasytes_alpigradus_46	yes	Dasytes_lineellus_301	yes	Dasytes_niger_414	yes	Dasytes_plumbeus_395	yes	Dasytes_seminudus_256	yes	Dasytes_virens_396	yes	Listrus_sp_DRAFT_retry_contig02_PROKKARAST_44	yes	Listrus_sp_01_366	yes	Listrus_sp_02_43	yes	Listrus_sp_04_242	yes	Listrus_sp_06_421	yes	Listrus_sp_07_106	yes	Listrus_sp_09_420	yes	Psilothrix_viridicoerulea_404	yes
N0.HOG0000284	K02520	Brite Hierarchies	Protein families: genetic information processing	Translation factors	infC, MTIF3; translation initiation factor IF-3	Danacea_nigritarsis_GER_415	yes	Danacea_nigritarsis_ITA_415	yes	Dasytastes_bicolor_263	yes	Dasytastes_sp_01_59	yes	Dasytastes_sp_02_88	yes	Dasytes_aeratus_386	yes	Dasytes_alpigradus_45	no	Dasytes_lineellus_300	yes	Dasytes_niger_413	yes	Dasytes_plumbeus_394	yes	Dasytes_seminudus_257	yes	Dasytes_virens_395	yes	Listrus_sp_DRAFT_retry_contig02_PROKKARAST_43	yes	Listrus_sp_01_367	yes	Listrus_sp_02_42	yes	Listrus_sp_04_243	yes	Listrus_sp_06_422	yes	Listrus_sp_07_105	yes	Listrus_sp_09_421	yes	Psilothrix_viridicoerulea_403	yes
N0.HOG0000364	K02916	Genetic Information Processing	Translation	Ribosome	RP-L35, MRPL35, rpmI; large subunit ribosomal protein L35	Danacea_nigritarsis_GER_416	yes	Danacea_nigritarsis_ITA_416	yes	Dasytastes_bicolor_264	yes	Dasytastes_sp_01_58	yes	Dasytastes_sp_02_87	yes	Dasytes_aeratus_387	yes	Dasytes_alpigradus_44	yes	Dasytes_lineellus_299	yes	Dasytes_niger_412	yes	Dasytes_plumbeus_393	yes	Dasytes_seminudus_258	yes	Dasytes_virens_394	yes	Listrus_sp_DRAFT_retry_contig02_PROKKARAST_42	yes	Listrus_sp_01_368	yes	NA	NA	Listrus_sp_04_244	yes	NA	NA	Listrus_sp_07_104	yes	Listrus_sp_09_422	yes	Psilothrix_viridicoerulea_402	yes
N0.HOG0000285	K02887	Genetic Information Processing	Translation	Ribosome	RP-L20, MRPL20, rplT; large subunit ribosomal protein L20	Danacea_nigritarsis_GER_417	yes	Danacea_nigritarsis_ITA_417	yes	Dasytastes_bicolor_265	yes	Dasytastes_sp_01_57	yes	Dasytastes_sp_02_86	yes	Dasytes_aeratus_388	yes	Dasytes_alpigradus_43	yes	Dasytes_lineellus_298	yes	Dasytes_niger_411	yes	Dasytes_plumbeus_392	yes	Dasytes_seminudus_259	yes	Dasytes_virens_393	yes	Listrus_sp_DRAFT_retry_contig02_PROKKARAST_41	yes	Listrus_sp_01_369	yes	Listrus_sp_02_41	yes	Listrus_sp_04_245	yes	Listrus_sp_06_423	yes	Listrus_sp_07_103	yes	Listrus_sp_09_423	yes	Psilothrix_viridicoerulea_401	yes
N0.HOG0000286	K01889	Genetic Information Processing	Translation	Aminoacyl-tRNA biosynthesis	FARSA, pheS; phenylalanyl-tRNA synthetase alpha chain	Danacea_nigritarsis_GER_418	yes	Danacea_nigritarsis_ITA_418	yes	Dasytastes_bicolor_266	yes	Dasytastes_sp_01_56	yes	Dasytastes_sp_02_85	yes	Dasytes_aeratus_389	yes	Dasytes_alpigradus_42	yes	Dasytes_lineellus_297	yes	Dasytes_niger_410	yes	Dasytes_plumbeus_391	yes	Dasytes_seminudus_260	yes	Dasytes_virens_392	yes	Listrus_sp_DRAFT_retry_contig02_PROKKARAST_40	yes	Listrus_sp_01_370	yes	Listrus_sp_02_40	yes	Listrus_sp_04_246	yes	Listrus_sp_06_424	yes	Listrus_sp_07_102	yes	Listrus_sp_09_424	yes	Psilothrix_viridicoerulea_400	yes
N0.HOG0000022	K01890	Genetic Information Processing	Translation	Aminoacyl-tRNA biosynthesis	FARSB, pheT; phenylalanyl-tRNA synthetase beta chain	Danacea_nigritarsis_GER_419	yes	Danacea_nigritarsis_ITA_419	yes	Dasytastes_bicolor_267	yes	Dasytastes_sp_01_55	yes	Dasytastes_sp_02_84	yes	Dasytes_aeratus_390	yes	Dasytes_alpigradus_41	yes	Dasytes_lineellus_296	yes	Dasytes_niger_409	yes	Dasytes_plumbeus_390	yes	Dasytes_seminudus_261	yes	Dasytes_virens_391	yes	Listrus_sp_DRAFT_retry_contig02_PROKKARAST_39	yes	Listrus_sp_01_371	yes	Listrus_sp_02_39	yes	Listrus_sp_04_247	yes	Listrus_sp_06_425	yes	NA	NA	Listrus_sp_09_425	yes	Psilothrix_viridicoerulea_399	yes
N0.HOG0000052	K06942	Brite Hierarchies	Protein families: genetic information processing	Ribosome biogenesis	ychF; ribosome-binding ATPase	Danacea_nigritarsis_GER_42	yes	Danacea_nigritarsis_ITA_41	yes	Dasytastes_bicolor_178	yes	Dasytastes_sp_01_144	yes	Dasytastes_sp_02_173	yes	Dasytes_aeratus_55	yes	Dasytes_alpigradus_392	yes	Dasytes_lineellus_386	yes	Dasytes_niger_314	yes	Dasytes_plumbeus_297	yes	Dasytes_seminudus_173	yes	Dasytes_virens_298	yes	Listrus_sp_DRAFT_retry_contig01_PROKKARAST_190	yes	Listrus_sp_01_283	yes	Listrus_sp_02_140	yes	Listrus_sp_04_140	yes	Listrus_sp_06_325	yes	Listrus_sp_07_190	yes	Listrus_sp_09_324	yes	Psilothrix_viridicoerulea_309	yes
N0.HOG0000478	K00324	Metabolism	Metabolism of cofactors and vitamins	Nicotinate and nicotinamide metabolism	pntA; proton-translocating NAD(P)+ transhydrogenase subunit alpha	Danacea_nigritarsis_GER_421	yes	Danacea_nigritarsis_ITA_421	yes	Dasytastes_bicolor_268	yes	Dasytastes_sp_01_54	yes	Dasytastes_sp_02_83	yes	NA	NA	NA	NA	Dasytes_lineellus_295	yes	NA	NA	NA	NA	Dasytes_seminudus_262	yes	NA	NA	NA	NA	NA	NA	NA	NA	NA	NA	NA	NA	NA	NA	NA	NA	NA	NA
N0.HOG0000479	K00325	Metabolism	Metabolism of cofactors and vitamins	Nicotinate and nicotinamide metabolism	pntB; proton-translocating NAD(P)+ transhydrogenase subunit beta	Danacea_nigritarsis_GER_422	yes	Danacea_nigritarsis_ITA_422	yes	Dasytastes_bicolor_269	yes	Dasytastes_sp_01_53	yes	Dasytastes_sp_02_82	yes	NA	NA	NA	NA	Dasytes_lineellus_294	yes	NA	NA	NA	NA	Dasytes_seminudus_263	yes	NA	NA	NA	NA	NA	NA	NA	NA	NA	NA	NA	NA	NA	NA	NA	NA	NA	NA
N0.HOG0000434	K01591	Metabolism	Nucleotide metabolism	Pyrimidine metabolism	pyrF; orotidine-5'-phosphate decarboxylase	Danacea_nigritarsis_GER_423	yes	Danacea_nigritarsis_ITA_423	yes	Dasytastes_bicolor_270	yes	Dasytastes_sp_01_52	yes	Dasytastes_sp_02_81	yes	Dasytes_aeratus_391	yes	Dasytes_alpigradus_40	yes	Dasytes_lineellus_293	yes	Dasytes_niger_408	yes	Dasytes_plumbeus_389	yes	Dasytes_seminudus_264	yes	Dasytes_virens_390	yes	NA	NA	NA	NA	NA	NA	NA	NA	NA	NA	NA	NA	NA	NA	Psilothrix_viridicoerulea_398	yes
N0.HOG0000355	K04774	Brite Hierarchies	Protein families: metabolism	Peptidases and inhibitors	sohB; serine protease SohB	Danacea_nigritarsis_GER_424	yes	Danacea_nigritarsis_ITA_424	yes	Dasytastes_bicolor_272	yes	Dasytastes_sp_01_49	yes	Dasytastes_sp_02_75	yes	Dasytes_aeratus_392	yes	Dasytes_alpigradus_39	yes	Dasytes_lineellus_291	yes	Dasytes_niger_407	yes	Dasytes_plumbeus_388	yes	Dasytes_seminudus_266	yes	Dasytes_virens_389	yes	Listrus_sp_DRAFT_retry_contig02_PROKKARAST_38	yes	Listrus_sp_01_372	yes	Listrus_sp_02_38	yes	Listrus_sp_04_248	yes	Listrus_sp_06_426	yes	Listrus_sp_07_78	yes	Listrus_sp_09_426	yes	NA	NA
N0.HOG0000435	NA					Danacea_nigritarsis_GER_425	no	Danacea_nigritarsis_ITA_425	no	Dasytastes_bicolor_274	no	Dasytastes_sp_01_47	no	Dasytastes_sp_02_73	no	Dasytes_aeratus_393	no	Dasytes_alpigradus_38	no	Dasytes_lineellus_289	no	Dasytes_niger_406	no	Dasytes_plumbeus_387	no	Dasytes_seminudus_268	no	Dasytes_virens_388	no	NA	NA	NA	NA	NA	NA	NA	NA	NA	NA	NA	NA	NA	NA	Psilothrix_viridicoerulea_397	no
N0.HOG0000287	K06131	Metabolism	Lipid metabolism	Glycerophospholipid metabolism	clsA_B; cardiolipin synthase A/B	Danacea_nigritarsis_GER_426	yes	Danacea_nigritarsis_ITA_426	yes	Dasytastes_bicolor_275	yes	Dasytastes_sp_01_46	yes	Dasytastes_sp_02_72	yes	Dasytes_aeratus_394	yes	Dasytes_alpigradus_37	yes	Dasytes_lineellus_288	yes	Dasytes_niger_405	yes	Dasytes_plumbeus_386	yes	Dasytes_seminudus_269	yes	Dasytes_virens_387	yes	Listrus_sp_DRAFT_retry_contig02_PROKKARAST_36	yes	Listrus_sp_01_375	yes	Listrus_sp_02_36	yes	Listrus_sp_04_250	yes	Listrus_sp_06_428	yes	Listrus_sp_07_75	yes	Listrus_sp_09_428	yes	Psilothrix_viridicoerulea_396	yes
N0.HOG0000579	K10773	Genetic Information Processing	Replication and repair	Base excision repair	NTHL1, nth; endonuclease III	Danacea_nigritarsis_GER_427	yes	Danacea_nigritarsis_ITA_427	yes	NA	NA	NA	NA	NA	NA	NA	NA	NA	NA	NA	NA	NA	NA	NA	NA	NA	NA	NA	NA	NA	NA	NA	NA	NA	NA	NA	NA	NA	NA	NA	NA	NA	NA	NA	NA
N0.HOG0000288	K01866	Genetic Information Processing	Translation	Aminoacyl-tRNA biosynthesis	YARS, tyrS; tyrosyl-tRNA synthetase	Danacea_nigritarsis_GER_428	yes	Danacea_nigritarsis_ITA_428	yes	Dasytastes_bicolor_276	yes	Dasytastes_sp_01_45	yes	Dasytastes_sp_02_71	yes	Dasytes_aeratus_395	yes	Dasytes_alpigradus_36	yes	Dasytes_lineellus_287	yes	Dasytes_niger_404	yes	Dasytes_plumbeus_385	yes	Dasytes_seminudus_270	yes	Dasytes_virens_386	yes	Listrus_sp_DRAFT_retry_contig02_PROKKARAST_35	yes	Listrus_sp_01_377	yes	Listrus_sp_02_35	yes	Listrus_sp_04_251	yes	Listrus_sp_06_430	yes	Listrus_sp_07_72	yes	Listrus_sp_09_430	yes	Psilothrix_viridicoerulea_395	yes
N0.HOG0000289	K07390	Brite Hierarchies	Protein families: genetic information processing	Chaperones and folding catalysts	grxD, GLRX5; monothiol glutaredoxin	Danacea_nigritarsis_GER_429	yes	Danacea_nigritarsis_ITA_429	yes	Dasytastes_bicolor_278	yes	Dasytastes_sp_01_43	yes	Dasytastes_sp_02_69	yes	Dasytes_aeratus_397	yes	Dasytes_alpigradus_34	yes	Dasytes_lineellus_285	yes	Dasytes_niger_403	yes	Dasytes_plumbeus_383	yes	Dasytes_seminudus_272	yes	Dasytes_virens_384	yes	Listrus_sp_DRAFT_retry_contig02_PROKKARAST_34	yes	Listrus_sp_01_378	yes	Listrus_sp_02_31	yes	Listrus_sp_04_252	yes	Listrus_sp_06_431	yes	Listrus_sp_07_71	yes	Listrus_sp_09_432	yes	Psilothrix_viridicoerulea_393	yes
N0.HOG0000053	K01056	Brite Hierarchies	Protein families: genetic information processing	Translation factors	PTH1, PTRH1, pth, spoVC; peptidyl-tRNA hydrolase, PTH1 family	Danacea_nigritarsis_GER_43	yes	Danacea_nigritarsis_ITA_42	yes	Dasytastes_bicolor_177	yes	Dasytastes_sp_01_145	yes	Dasytastes_sp_02_174	yes	Dasytes_aeratus_56	yes	Dasytes_alpigradus_391	yes	Dasytes_lineellus_387	yes	Dasytes_niger_313	yes	Dasytes_plumbeus_296	yes	Dasytes_seminudus_172	yes	Dasytes_virens_297	yes	Listrus_sp_DRAFT_retry_contig01_PROKKARAST_189	yes	Listrus_sp_01_282	yes	Listrus_sp_02_141	yes	Listrus_sp_04_141	yes	Listrus_sp_06_324	yes	Listrus_sp_07_191	yes	Listrus_sp_09_323	yes	Psilothrix_viridicoerulea_308	yes
N0.HOG0000290	K26939	Brite Hierarchies	Protein families: signaling and cellular processes	Transporters	norM, mdtK; MATE family, multidrug efflux pump	Danacea_nigritarsis_GER_430	yes	Danacea_nigritarsis_ITA_430	yes	Dasytastes_bicolor_280	yes	Dasytastes_sp_01_41	yes	Dasytastes_sp_02_67	yes	Dasytes_aeratus_398	yes	Dasytes_alpigradus_33	yes	Dasytes_lineellus_283	yes	Dasytes_niger_402	yes	Dasytes_plumbeus_382	yes	Dasytes_seminudus_274	yes	Dasytes_virens_383	yes	Listrus_sp_DRAFT_retry_contig02_PROKKARAST_33	yes	Listrus_sp_01_379	yes	Listrus_sp_02_30	yes	Listrus_sp_04_253	yes	Listrus_sp_06_432	yes	Listrus_sp_07_70	yes	Listrus_sp_09_433	yes	Psilothrix_viridicoerulea_392	yes
N0.HOG0000291	NA					Danacea_nigritarsis_GER_431	no	Danacea_nigritarsis_ITA_431	no	Dasytastes_bicolor_281	no	Dasytastes_sp_01_40	no	Dasytastes_sp_02_66	no	Dasytes_aeratus_399	no	Dasytes_alpigradus_32	no	Dasytes_lineellus_282	no	Dasytes_niger_401	no	Dasytes_plumbeus_381	no	Dasytes_seminudus_275	no	Dasytes_virens_382	no	Listrus_sp_DRAFT_retry_contig02_PROKKARAST_32	no	Listrus_sp_01_380	no	Listrus_sp_02_29	no	Listrus_sp_04_254	no	Listrus_sp_06_433	no	Listrus_sp_07_69	no	Listrus_sp_09_434	no	Psilothrix_viridicoerulea_391	no
N0.HOG0000292	K00286	Metabolism	Amino acid metabolism	Arginine and proline metabolism	proC; pyrroline-5-carboxylate reductase	Danacea_nigritarsis_GER_432	yes	Danacea_nigritarsis_ITA_432	yes	Dasytastes_bicolor_282	yes	Dasytastes_sp_01_39	yes	Dasytastes_sp_02_65	yes	Dasytes_aeratus_400	yes	Dasytes_alpigradus_31	yes	Dasytes_lineellus_281	yes	Dasytes_niger_400	yes	Dasytes_plumbeus_380	yes	Dasytes_seminudus_276	yes	Dasytes_virens_381	yes	Listrus_sp_DRAFT_retry_contig02_PROKKARAST_31	yes	Listrus_sp_01_381	yes	Listrus_sp_02_28	yes	Listrus_sp_04_255	yes	Listrus_sp_06_434	yes	Listrus_sp_07_68	yes	Listrus_sp_09_435	yes	Psilothrix_viridicoerulea_390	yes
N0.HOG0000293	K01875	Genetic Information Processing	Translation	Aminoacyl-tRNA biosynthesis	SARS, serS; seryl-tRNA synthetase	Danacea_nigritarsis_GER_433	yes	Danacea_nigritarsis_ITA_433	yes	Dasytastes_bicolor_284	yes	Dasytastes_sp_01_37	yes	Dasytastes_sp_02_63	yes	Dasytes_aeratus_401	yes	Dasytes_alpigradus_30	yes	Dasytes_lineellus_279	yes	Dasytes_niger_399	yes	Dasytes_plumbeus_379	yes	Dasytes_seminudus_278	yes	Dasytes_virens_380	yes	Listrus_sp_DRAFT_retry_contig02_PROKKARAST_30	yes	Listrus_sp_01_382	yes	Listrus_sp_02_27	yes	Listrus_sp_04_256	yes	Listrus_sp_06_435	yes	Listrus_sp_07_247	no	Listrus_sp_09_436	yes	Psilothrix_viridicoerulea_389	yes
N0.HOG0000294	K00384	Metabolism	Metabolism of other amino acids	Selenocompound metabolism	trxB, TRR; thioredoxin reductase (NADPH)	Danacea_nigritarsis_GER_434	yes	Danacea_nigritarsis_ITA_434	yes	Dasytastes_bicolor_285	yes	Dasytastes_sp_01_34	yes	Dasytastes_sp_02_61	yes	Dasytes_aeratus_402	yes	Dasytes_alpigradus_29	yes	Dasytes_lineellus_277	yes	Dasytes_niger_398	yes	Dasytes_plumbeus_378	yes	Dasytes_seminudus_279	yes	Dasytes_virens_379	yes	Listrus_sp_DRAFT_retry_contig02_PROKKARAST_29	yes	Listrus_sp_01_383	yes	Listrus_sp_02_26	yes	Listrus_sp_04_257	yes	Listrus_sp_06_436	yes	Listrus_sp_07_248	yes	Listrus_sp_09_437	yes	Psilothrix_viridicoerulea_388	yes
N0.HOG0000295	K02518	Brite Hierarchies	Protein families: genetic information processing	Translation factors	infA; translation initiation factor IF-1	Danacea_nigritarsis_GER_435	yes	Danacea_nigritarsis_ITA_435	yes	Dasytastes_bicolor_286	yes	Dasytastes_sp_01_33	yes	Dasytastes_sp_02_60	yes	Dasytes_aeratus_403	yes	Dasytes_alpigradus_28	yes	Dasytes_lineellus_276	yes	Dasytes_niger_397	yes	Dasytes_plumbeus_377	yes	Dasytes_seminudus_280	yes	Dasytes_virens_378	yes	Listrus_sp_DRAFT_retry_contig02_PROKKARAST_28	yes	Listrus_sp_01_384	yes	Listrus_sp_02_25	yes	Listrus_sp_04_258	yes	Listrus_sp_06_437	yes	Listrus_sp_07_249	yes	Listrus_sp_09_438	yes	Psilothrix_viridicoerulea_387	yes
N0.HOG0000356	K00029	Metabolism	Carbohydrate metabolism	Pyruvate metabolism	maeB; malate dehydrogenase (oxaloacetate-decarboxylating)(NADP+)	Danacea_nigritarsis_GER_436	yes	Danacea_nigritarsis_ITA_436	yes	Dasytastes_bicolor_287	yes	Dasytastes_sp_01_32	yes	Dasytastes_sp_02_59	yes	Dasytes_aeratus_404	yes	Dasytes_alpigradus_26	no	Dasytes_lineellus_275	yes	Dasytes_niger_396	yes	Dasytes_plumbeus_376	yes	Dasytes_seminudus_281	yes	Dasytes_virens_377	yes	Listrus_sp_DRAFT_retry_contig02_PROKKARAST_27	yes	NA	NA	Listrus_sp_02_24	yes	Listrus_sp_04_259	yes	Listrus_sp_06_438	yes	Listrus_sp_07_250	yes	Listrus_sp_09_439	yes	Psilothrix_viridicoerulea_386	yes
N0.HOG0000365	NA					Danacea_nigritarsis_GER_437	no	Danacea_nigritarsis_ITA_437	no	Dasytastes_bicolor_288	no	Dasytastes_sp_01_31	no	Dasytastes_sp_02_58	no	NA	NA	Dasytes_alpigradus_23	no	Dasytes_lineellus_274	no	Dasytes_niger_395	no	NA	NA	Dasytes_seminudus_282	no	NA	NA	NA	NA	NA	NA	Listrus_sp_02_23	no	NA	NA	Listrus_sp_06_439	no	NA	NA	Listrus_sp_09_440	no	NA	NA
N0.HOG0000296	NA					Danacea_nigritarsis_GER_438	no	Danacea_nigritarsis_ITA_438	no	Dasytastes_bicolor_289	no	Dasytastes_sp_01_30	no	Dasytastes_sp_02_57	no	Dasytes_aeratus_405	no	Dasytes_alpigradus_22	no	Dasytes_lineellus_273	no	Dasytes_niger_394	no	Dasytes_plumbeus_375	no	Dasytes_seminudus_283	no	Dasytes_virens_376	no	Listrus_sp_DRAFT_retry_contig02_PROKKARAST_24	no	Listrus_sp_01_386	no	Listrus_sp_02_22	no	Listrus_sp_04_262	no	Listrus_sp_06_440	no	Listrus_sp_07_253	no	Listrus_sp_09_441	no	Psilothrix_viridicoerulea_385	no
N0.HOG0000297	unclear					Danacea_nigritarsis_GER_439	K00769	Danacea_nigritarsis_ITA_439	K00769	Dasytastes_bicolor_290	no	Dasytastes_sp_01_29	K07101	Dasytastes_sp_02_56	K07101	Dasytes_aeratus_406	K07101	Dasytes_alpigradus_21	K07101	Dasytes_lineellus_272	K07101	Dasytes_niger_393	K07101	Dasytes_plumbeus_374	K07101	Dasytes_seminudus_284	K07101	Dasytes_virens_375	K07101	Listrus_sp_DRAFT_retry_contig02_PROKKARAST_23	K07101	Listrus_sp_01_387	K07101	Listrus_sp_02_21	K07101	Listrus_sp_04_263	K07101	Listrus_sp_06_441	K07101	Listrus_sp_07_254	K07101	Listrus_sp_09_442	K07101	Psilothrix_viridicoerulea_384	K00769
N0.HOG0000054	K00948	Metabolism	Carbohydrate metabolism	Pentose phosphate pathway	PRPS, prsA; ribose-phosphate pyrophosphokinase	Danacea_nigritarsis_GER_44	yes	Danacea_nigritarsis_ITA_43	yes	Dasytastes_bicolor_176	yes	Dasytastes_sp_01_146	yes	Dasytastes_sp_02_175	yes	Dasytes_aeratus_57	yes	Dasytes_alpigradus_390	yes	Dasytes_lineellus_388	yes	Dasytes_niger_312	yes	Dasytes_plumbeus_295	yes	Dasytes_seminudus_171	yes	Dasytes_virens_296	yes	Listrus_sp_DRAFT_retry_contig01_PROKKARAST_188	yes	Listrus_sp_01_281	yes	Listrus_sp_02_142	yes	Listrus_sp_04_142	yes	Listrus_sp_06_323	yes	Listrus_sp_07_192	yes	Listrus_sp_09_322	yes	Psilothrix_viridicoerulea_307	yes
N0.HOG0000298	NA					Danacea_nigritarsis_GER_440	no	Danacea_nigritarsis_ITA_440	no	Dasytastes_bicolor_291	no	Dasytastes_sp_01_28	no	Dasytastes_sp_02_55	no	Dasytes_aeratus_407	no	Dasytes_alpigradus_20	no	Dasytes_lineellus_271	no	Dasytes_niger_392	no	Dasytes_plumbeus_373	no	Dasytes_seminudus_285	no	Dasytes_virens_374	no	Listrus_sp_DRAFT_retry_contig02_PROKKARAST_22	no	Listrus_sp_01_388	no	Listrus_sp_02_20	no	Listrus_sp_04_264	no	Listrus_sp_06_442	no	Listrus_sp_07_255	no	Listrus_sp_09_443	no	Psilothrix_viridicoerulea_383	no
N0.HOG0000299	K01737	Metabolism	Metabolism of cofactors and vitamins	Folate biosynthesis	queD, ptpS, PTS; 6-pyruvoyltetrahydropterin/6-carboxytetrahydropterin synthase	Danacea_nigritarsis_GER_441	yes	Danacea_nigritarsis_ITA_441	yes	Dasytastes_bicolor_292	yes	Dasytastes_sp_01_27	yes	Dasytastes_sp_02_54	yes	Dasytes_aeratus_408	yes	Dasytes_alpigradus_19	yes	Dasytes_lineellus_270	yes	Dasytes_niger_391	yes	Dasytes_plumbeus_372	yes	Dasytes_seminudus_286	yes	Dasytes_virens_373	yes	Listrus_sp_DRAFT_retry_contig02_PROKKARAST_21	yes	Listrus_sp_01_389	yes	Listrus_sp_02_19	yes	Listrus_sp_04_265	yes	Listrus_sp_06_443	yes	Listrus_sp_07_352	yes	Listrus_sp_09_444	yes	Psilothrix_viridicoerulea_382	yes
N0.HOG0000300	K01495	Metabolism	Metabolism of cofactors and vitamins	Folate biosynthesis	GCH1, folE; GTP cyclohydrolase IA	Danacea_nigritarsis_GER_442	yes	Danacea_nigritarsis_ITA_442	yes	Dasytastes_bicolor_293	yes	Dasytastes_sp_01_26	yes	Dasytastes_sp_02_53	yes	Dasytes_aeratus_409	yes	Dasytes_alpigradus_18	yes	Dasytes_lineellus_269	yes	Dasytes_niger_390	yes	Dasytes_plumbeus_371	yes	Dasytes_seminudus_287	yes	Dasytes_virens_372	yes	Listrus_sp_DRAFT_retry_contig02_PROKKARAST_20	yes	Listrus_sp_01_390	yes	Listrus_sp_02_18	yes	Listrus_sp_04_266	yes	Listrus_sp_06_444	yes	Listrus_sp_07_351	yes	Listrus_sp_09_445	yes	Psilothrix_viridicoerulea_381	yes
N0.HOG0000301	K10026	Metabolism	Metabolism of cofactors and vitamins	Folate biosynthesis	queE; 7-carboxy-7-deazaguanine synthase	Danacea_nigritarsis_GER_443	yes	Danacea_nigritarsis_ITA_443	yes	Dasytastes_bicolor_294	yes	Dasytastes_sp_01_25	yes	Dasytastes_sp_02_52	yes	Dasytes_aeratus_410	yes	Dasytes_alpigradus_17	yes	Dasytes_lineellus_268	yes	Dasytes_niger_389	yes	Dasytes_plumbeus_370	yes	Dasytes_seminudus_288	yes	Dasytes_virens_371	yes	Listrus_sp_DRAFT_retry_contig02_PROKKARAST_19	yes	Listrus_sp_01_391	yes	Listrus_sp_02_17	yes	Listrus_sp_04_267	yes	Listrus_sp_06_445	yes	Listrus_sp_07_350	yes	Listrus_sp_09_446	yes	Psilothrix_viridicoerulea_380	yes
N0.HOG0000302	K01885	Metabolism	Metabolism of cofactors and vitamins	Porphyrin metabolism	EARS, gltX; glutamyl-tRNA synthetase	Danacea_nigritarsis_GER_444	yes	Danacea_nigritarsis_ITA_444	yes	Dasytastes_bicolor_298	yes	Dasytastes_sp_01_22	yes	Dasytastes_sp_02_49	yes	Dasytes_aeratus_413	yes	Dasytes_alpigradus_14	yes	Dasytes_lineellus_264	yes	Dasytes_niger_385	yes	Dasytes_plumbeus_366	yes	Dasytes_seminudus_291	yes	Dasytes_virens_367	yes	Listrus_sp_DRAFT_retry_contig02_PROKKARAST_17	yes	Listrus_sp_01_393	yes	Listrus_sp_02_15	yes	Listrus_sp_04_269	yes	Listrus_sp_06_447	yes	Listrus_sp_07_290	yes	Listrus_sp_09_448	yes	Psilothrix_viridicoerulea_376	yes
N0.HOG0000303	K02945	Genetic Information Processing	Translation	Ribosome	RP-S1, rpsA; small subunit ribosomal protein S1	Danacea_nigritarsis_GER_446	yes	Danacea_nigritarsis_ITA_446	yes	Dasytastes_bicolor_303	yes	Dasytastes_sp_01_18	yes	Dasytastes_sp_02_46	yes	Dasytes_aeratus_414	yes	Dasytes_alpigradus_13	yes	Dasytes_lineellus_263	yes	Dasytes_niger_384	yes	Dasytes_plumbeus_365	yes	Dasytes_seminudus_298	yes	Dasytes_virens_366	yes	Listrus_sp_DRAFT_retry_contig02_PROKKARAST_16	yes	Listrus_sp_01_394	yes	Listrus_sp_02_14	yes	Listrus_sp_04_270	yes	Listrus_sp_06_448	yes	Listrus_sp_07_291	yes	Listrus_sp_09_449	yes	Psilothrix_viridicoerulea_375	yes
N0.HOG0000304	K00945	Metabolism	Nucleotide metabolism	Pyrimidine metabolism	cmk; CMP/dCMP kinase	Danacea_nigritarsis_GER_447	yes	Danacea_nigritarsis_ITA_447	yes	Dasytastes_bicolor_304	yes	Dasytastes_sp_01_17	yes	Dasytastes_sp_02_45	yes	Dasytes_aeratus_415	yes	Dasytes_alpigradus_12	yes	Dasytes_lineellus_261	yes	Dasytes_niger_383	yes	Dasytes_plumbeus_364	yes	Dasytes_seminudus_299	yes	Dasytes_virens_365	yes	Listrus_sp_DRAFT_retry_contig02_PROKKARAST_15	yes	Listrus_sp_01_395	yes	Listrus_sp_02_13	yes	Listrus_sp_04_271	yes	Listrus_sp_06_449	yes	Listrus_sp_07_292	yes	Listrus_sp_09_450	yes	Psilothrix_viridicoerulea_374	yes
N0.HOG0000305	K00800	Metabolism	Amino acid metabolism	Phenylalanine, tyrosine and tryptophan biosynthesis	aroA; 3-phosphoshikimate 1-carboxyvinyltransferase	Danacea_nigritarsis_GER_448	yes	Danacea_nigritarsis_ITA_448	yes	Dasytastes_bicolor_305	yes	Dasytastes_sp_01_16	yes	Dasytastes_sp_02_44	yes	Dasytes_aeratus_416	yes	Dasytes_alpigradus_11	yes	Dasytes_lineellus_260	yes	Dasytes_niger_382	yes	Dasytes_plumbeus_363	yes	Dasytes_seminudus_300	yes	Dasytes_virens_364	yes	Listrus_sp_DRAFT_retry_contig02_PROKKARAST_14	yes	Listrus_sp_01_396	yes	Listrus_sp_02_12	yes	Listrus_sp_04_272	yes	Listrus_sp_06_450	yes	Listrus_sp_07_446	yes	Listrus_sp_09_451	yes	Psilothrix_viridicoerulea_373	yes
N0.HOG0000306	K01867	Genetic Information Processing	Translation	Aminoacyl-tRNA biosynthesis	WARS, trpS; tryptophanyl-tRNA synthetase	Danacea_nigritarsis_GER_449	yes	Danacea_nigritarsis_ITA_449	yes	Dasytastes_bicolor_308	yes	Dasytastes_sp_01_12	yes	Dasytastes_sp_02_41	yes	Dasytes_aeratus_417	yes	Dasytes_alpigradus_10	yes	Dasytes_lineellus_257	yes	Dasytes_niger_381	yes	Dasytes_plumbeus_362	yes	Dasytes_seminudus_303	yes	Dasytes_virens_363	yes	Listrus_sp_DRAFT_retry_contig02_PROKKARAST_11	yes	Listrus_sp_01_397	yes	Listrus_sp_02_9	yes	Listrus_sp_04_275	yes	Listrus_sp_06_453	yes	Listrus_sp_07_455	yes	Listrus_sp_09_454	yes	Psilothrix_viridicoerulea_372	yes
N0.HOG0000055	K00919	Metabolism	Metabolism of terpenoids and polyketides	Terpenoid backbone biosynthesis	ispE; 4-diphosphocytidyl-2-C-methyl-D-erythritol kinase	Danacea_nigritarsis_GER_45	yes	Danacea_nigritarsis_ITA_44	yes	Dasytastes_bicolor_175	yes	Dasytastes_sp_01_147	yes	Dasytastes_sp_02_176	yes	Dasytes_aeratus_58	yes	Dasytes_alpigradus_389	yes	Dasytes_lineellus_389	yes	Dasytes_niger_311	yes	Dasytes_plumbeus_294	yes	Dasytes_seminudus_170	yes	Dasytes_virens_295	yes	Listrus_sp_DRAFT_retry_contig01_PROKKARAST_187	yes	Listrus_sp_01_280	yes	Listrus_sp_02_143	yes	Listrus_sp_04_143	yes	Listrus_sp_06_322	yes	Listrus_sp_07_193	yes	Listrus_sp_09_321	yes	Psilothrix_viridicoerulea_306	yes
N0.HOG0000307	K01783	Metabolism	Carbohydrate metabolism	Pentose phosphate pathway	rpe, RPE; ribulose-phosphate 3-epimerase	Danacea_nigritarsis_GER_450	yes	Danacea_nigritarsis_ITA_450	yes	Dasytastes_bicolor_309	yes	Dasytastes_sp_01_11	yes	Dasytastes_sp_02_40	yes	Dasytes_aeratus_418	yes	Dasytes_alpigradus_9	yes	Dasytes_lineellus_256	yes	Dasytes_niger_380	yes	Dasytes_plumbeus_361	yes	Dasytes_seminudus_304	yes	Dasytes_virens_362	yes	Listrus_sp_DRAFT_retry_contig02_PROKKARAST_10	yes	Listrus_sp_01_398	yes	Listrus_sp_02_8	yes	Listrus_sp_04_276	yes	Listrus_sp_06_454	yes	Listrus_sp_07_281	yes	Listrus_sp_09_455	yes	Psilothrix_viridicoerulea_371	yes
N0.HOG0000308	K01735	Metabolism	Amino acid metabolism	Phenylalanine, tyrosine and tryptophan biosynthesis	aroB; 3-dehydroquinate synthase	Danacea_nigritarsis_GER_451	yes	Danacea_nigritarsis_ITA_451	yes	Dasytastes_bicolor_310	yes	Dasytastes_sp_01_10	yes	Dasytastes_sp_02_39	yes	Dasytes_aeratus_419	yes	Dasytes_alpigradus_8	yes	Dasytes_lineellus_255	yes	Dasytes_niger_379	yes	Dasytes_plumbeus_360	yes	Dasytes_seminudus_305	yes	Dasytes_virens_361	yes	Listrus_sp_DRAFT_retry_contig02_PROKKARAST_9	yes	Listrus_sp_01_399	yes	Listrus_sp_02_7	yes	Listrus_sp_04	yes	Listrus_sp_06_455	yes	Listrus_sp_07_282	yes	Listrus_sp_09_456	yes	Psilothrix_viridicoerulea_370	yes
N0.HOG0000309	K00891	Metabolism	Amino acid metabolism	Phenylalanine, tyrosine and tryptophan biosynthesis	aroK, aroL; shikimate kinase	Danacea_nigritarsis_GER_452	yes	Danacea_nigritarsis_ITA_452	yes	Dasytastes_bicolor_311	yes	Dasytastes_sp_01_9	yes	Dasytastes_sp_02_38	yes	Dasytes_aeratus_420	yes	Dasytes_alpigradus_7	yes	Dasytes_lineellus_254	yes	Dasytes_niger_378	yes	Dasytes_plumbeus_359	yes	Dasytes_seminudus_306	yes	Dasytes_virens_360	yes	Listrus_sp_DRAFT_retry_contig02_PROKKARAST_8	yes	Listrus_sp_01_400	yes	Listrus_sp_02_6	yes	Listrus_sp_04_1	yes	Listrus_sp_06_456	yes	Listrus_sp_07_283	yes	Listrus_sp_09_457	yes	Psilothrix_viridicoerulea_369	yes
N0.HOG0000310	K01610	Metabolism	Carbohydrate metabolism	Glycolysis / Gluconeogenesis	pckA; phosphoenolpyruvate carboxykinase (ATP)	Danacea_nigritarsis_GER_453	yes	Danacea_nigritarsis_ITA_453	yes	Dasytastes_bicolor_312	yes	Dasytastes_sp_01_8	yes	Dasytastes_sp_02_37	yes	Dasytes_aeratus_421	yes	Dasytes_alpigradus_6	yes	Dasytes_lineellus_253	yes	Dasytes_niger_377	yes	Dasytes_plumbeus_358	yes	Dasytes_seminudus_307	yes	Dasytes_virens_359	yes	Listrus_sp_DRAFT_retry_contig02_PROKKARAST_6	yes	Listrus_sp_01_401	yes	Listrus_sp_02_5	yes	Listrus_sp_04_7	no	Listrus_sp_06_457	yes	Listrus_sp_07_284	yes	Listrus_sp_09_458	yes	Psilothrix_viridicoerulea_368	yes
N0.HOG0000311	K07400	Not Included in Pathway or Brite	Unclassified: genetic information processing	Protein processing	nfuA; Fe/S biogenesis protein NfuA	Danacea_nigritarsis_GER_454	yes	Danacea_nigritarsis_ITA_454	yes	Dasytastes_bicolor_313	yes	Dasytastes_sp_01_7	yes	Dasytastes_sp_02_36	yes	Dasytes_aeratus_425	yes	Dasytes_alpigradus_2	yes	Dasytes_lineellus_252	yes	Dasytes_niger_373	yes	Dasytes_plumbeus_354	yes	Dasytes_seminudus_308	yes	Dasytes_virens_355	yes	Listrus_sp_DRAFT_retry_contig02_PROKKARAST_5	yes	Listrus_sp_01_402	yes	Listrus_sp_02_4	yes	Listrus_sp_04_5	yes	Listrus_sp_06_458	yes	Listrus_sp_07_358	no	Listrus_sp_09_459	yes	Psilothrix_viridicoerulea_364	yes
N0.HOG0000312	K00111	Metabolism	Lipid metabolism	Glycerophospholipid metabolism	glpA, glpD; glycerol-3-phosphate dehydrogenase	Danacea_nigritarsis_GER_455	yes	Danacea_nigritarsis_ITA_455	yes	Dasytastes_bicolor_314	yes	Dasytastes_sp_01_6	yes	Dasytastes_sp_02_35	yes	Dasytes_aeratus_426	yes	Dasytes_alpigradus_1	yes	Dasytes_lineellus_251	yes	Dasytes_niger_372	yes	Dasytes_plumbeus_353	yes	Dasytes_seminudus_309	yes	Dasytes_virens_354	yes	Listrus_sp_DRAFT_retry_contig02_PROKKARAST_4	yes	Listrus_sp_01_403	yes	Listrus_sp_02_3	yes	Listrus_sp_04_231	yes	Listrus_sp_06_459	yes	Listrus_sp_07_359	yes	Listrus_sp_09_460	yes	Psilothrix_viridicoerulea_363	yes
N0.HOG0000313	NA					Danacea_nigritarsis_GER_456	no	Danacea_nigritarsis_ITA_456	no	Dasytastes_bicolor_316	no	Dasytastes_sp_01_4	no	Dasytastes_sp_02_33	no	Dasytes_aeratus_427	no	Dasytes_alpigradus	no	Dasytes_lineellus_249	no	Dasytes_niger_371	no	Dasytes_plumbeus_352	no	Dasytes_seminudus_311	no	Dasytes_virens_353	no	Listrus_sp_DRAFT_retry_contig02_PROKKARAST_2	no	Listrus_sp_01_404	no	Listrus_sp_02_1	no	Listrus_sp_04_229	no	Listrus_sp_06_463	no	Listrus_sp_07_361	no	Listrus_sp_09_462	no	Psilothrix_viridicoerulea_362	no
N0.HOG0000480	K03568	Brite Hierarchies	Protein families: metabolism	Peptidases and inhibitors	tldD; TldD protein	Danacea_nigritarsis_GER_457	yes	Danacea_nigritarsis_ITA_457	yes	Dasytastes_bicolor_317	yes	Dasytastes_sp_01_3	yes	Dasytastes_sp_02_32	yes	NA	NA	NA	NA	Dasytes_lineellus_248	yes	NA	NA	NA	NA	Dasytes_seminudus_312	yes	NA	NA	NA	NA	NA	NA	NA	NA	NA	NA	NA	NA	NA	NA	NA	NA	NA	NA
N0.HOG0000366	K03786	Metabolism	Amino acid metabolism	Phenylalanine, tyrosine and tryptophan biosynthesis	aroQ, qutE; 3-dehydroquinate dehydratase II	Danacea_nigritarsis_GER_458	yes	Danacea_nigritarsis_ITA_458	yes	Dasytastes_bicolor_318	yes	Dasytastes_sp_01_2	yes	Dasytastes_sp_02_31	yes	Dasytes_aeratus_428	yes	NA	NA	Dasytes_lineellus_247	yes	Dasytes_niger_370	yes	Dasytes_plumbeus_351	yes	Dasytes_seminudus_313	yes	Dasytes_virens_352	yes	Listrus_sp_DRAFT_retry_contig02_PROKKARAST	yes	Listrus_sp_01_405	yes	Listrus_sp_02	yes	Listrus_sp_04_228	yes	Listrus_sp_06_465	yes	NA	NA	Listrus_sp_09_464	yes	Psilothrix_viridicoerulea_361	yes
N0.HOG0000056	K02835	Brite Hierarchies	Protein families: genetic information processing	Translation factors	prfA, MTRF1, MRF1; peptide chain release factor 1	Danacea_nigritarsis_GER_46	yes	Danacea_nigritarsis_ITA_45	yes	Dasytastes_bicolor_174	yes	Dasytastes_sp_01_148	yes	Dasytastes_sp_02_177	yes	Dasytes_aeratus_59	yes	Dasytes_alpigradus_388	yes	Dasytes_lineellus_390	yes	Dasytes_niger_310	yes	Dasytes_plumbeus_293	yes	Dasytes_seminudus_169	yes	Dasytes_virens_294	yes	Listrus_sp_DRAFT_retry_contig01_PROKKARAST_186	yes	Listrus_sp_01_279	yes	Listrus_sp_02_144	yes	Listrus_sp_04_144	yes	Listrus_sp_06_321	yes	Listrus_sp_07_194	yes	Listrus_sp_09_320	yes	Psilothrix_viridicoerulea_305	yes
N0.HOG0000317	K02493	Brite Hierarchies	Protein families: genetic information processing	Translation factors	hemK, prmC, HEMK; release factor glutamine methyltransferase	Danacea_nigritarsis_GER_47	yes	Danacea_nigritarsis_ITA_46	yes	Dasytastes_bicolor_173	yes	Dasytastes_sp_01_149	yes	Dasytastes_sp_02_178	yes	Dasytes_aeratus_60	yes	Dasytes_alpigradus_387	yes	Dasytes_lineellus_391	yes	Dasytes_niger_309	yes	Dasytes_plumbeus_292	yes	Dasytes_seminudus_168	yes	Dasytes_virens_293	yes	Listrus_sp_DRAFT_retry_contig01_PROKKARAST_185	yes	Listrus_sp_01_278	yes	Listrus_sp_02_145	yes	Listrus_sp_04_145	yes	Listrus_sp_06_320	yes	NA	NA	Listrus_sp_09_319	yes	Psilothrix_viridicoerulea_304	yes
N0.HOG0000414	K00609	Metabolism	Nucleotide metabolism	Pyrimidine metabolism	pyrB, PYR2; aspartate carbamoyltransferase catalytic subunit	Danacea_nigritarsis_GER_48	yes	Danacea_nigritarsis_ITA_47	yes	Dasytastes_bicolor_172	yes	Dasytastes_sp_01_150	yes	Dasytastes_sp_02_179	yes	Dasytes_aeratus_61	yes	Dasytes_alpigradus_386	yes	Dasytes_lineellus_392	yes	Dasytes_niger_308	yes	Dasytes_plumbeus_291	yes	Dasytes_seminudus_167	yes	Dasytes_virens_292	yes	NA	NA	NA	NA	NA	NA	NA	NA	NA	NA	NA	NA	NA	NA	Psilothrix_viridicoerulea_303	yes
N0.HOG0000057	K01689	Metabolism	Carbohydrate metabolism	Glycolysis / Gluconeogenesis	ENO1_2_3, eno; enolase 1/2/3	Danacea_nigritarsis_GER_49	yes	Danacea_nigritarsis_ITA_48	yes	Dasytastes_bicolor_170	yes	Dasytastes_sp_01_152	yes	Dasytastes_sp_02_181	yes	Dasytes_aeratus_63	yes	Dasytes_alpigradus_384	yes	Dasytes_lineellus_394	yes	Dasytes_niger_306	yes	Dasytes_plumbeus_289	yes	Dasytes_seminudus_165	yes	Dasytes_virens_290	yes	Listrus_sp_DRAFT_retry_contig01_PROKKARAST_184	yes	Listrus_sp_01_277	yes	Listrus_sp_02_146	yes	Listrus_sp_04_146	yes	Listrus_sp_06_319	yes	Listrus_sp_07_328	no	Listrus_sp_09_318	yes	Psilothrix_viridicoerulea_301	yes
N0.HOG0000027	K03664	Not Included in Pathway or Brite	Unclassified: genetic information processing	Protein processing	smpB; SsrA-binding protein	Danacea_nigritarsis_GER_5	yes	Danacea_nigritarsis_ITA_5	yes	Dasytastes_bicolor_218	yes	Dasytastes_sp_01_102	yes	Dasytastes_sp_02_134	yes	Dasytes_aeratus_19	yes	Dasytes_alpigradus_429	yes	Dasytes_lineellus_346	yes	Dasytes_niger_349	yes	Dasytes_plumbeus_332	yes	Dasytes_seminudus_214	yes	Dasytes_virens_333	yes	Listrus_sp_DRAFT_retry_contig01_PROKKARAST_224	yes	Listrus_sp_01_314	yes	Listrus_sp_02_106	yes	Listrus_sp_04_316	yes	Listrus_sp_06_359	yes	Listrus_sp_07_458	yes	Listrus_sp_09_359	yes	Psilothrix_viridicoerulea_343	yes
N0.HOG0000058	K00991	Metabolism	Metabolism of terpenoids and polyketides	Terpenoid backbone biosynthesis	ispD; 2-C-methyl-D-erythritol 4-phosphate cytidylyltransferase	Danacea_nigritarsis_GER_50	yes	Danacea_nigritarsis_ITA_49	yes	Dasytastes_bicolor_169	yes	Dasytastes_sp_01_153	yes	Dasytastes_sp_02_182	yes	Dasytes_aeratus_64	yes	Dasytes_alpigradus_383	yes	Dasytes_lineellus_395	yes	Dasytes_niger_305	yes	Dasytes_plumbeus_288	yes	Dasytes_seminudus_164	yes	Dasytes_virens_289	yes	Listrus_sp_DRAFT_retry_contig01_PROKKARAST_183	yes	Listrus_sp_01_276	yes	Listrus_sp_02_147	yes	Listrus_sp_04_147	yes	Listrus_sp_06_318	yes	Listrus_sp_07_329	yes	Listrus_sp_09_317	yes	Psilothrix_viridicoerulea_300	yes
N0.HOG0000059	K01770	Metabolism	Metabolism of terpenoids and polyketides	Terpenoid backbone biosynthesis	ispF; 2-C-methyl-D-erythritol 2,4-cyclodiphosphate synthase	Danacea_nigritarsis_GER_51	yes	Danacea_nigritarsis_ITA_50	yes	Dasytastes_bicolor_168	yes	Dasytastes_sp_01_154	yes	Dasytastes_sp_02_183	yes	Dasytes_aeratus_65	yes	Dasytes_alpigradus_382	yes	Dasytes_lineellus_396	yes	Dasytes_niger_304	yes	Dasytes_plumbeus_287	yes	Dasytes_seminudus_163	yes	Dasytes_virens_288	yes	Listrus_sp_DRAFT_retry_contig01_PROKKARAST_182	yes	Listrus_sp_01_275	yes	Listrus_sp_02_148	yes	Listrus_sp_04_148	yes	Listrus_sp_06_317	yes	Listrus_sp_07_330	yes	Listrus_sp_09_316	yes	Psilothrix_viridicoerulea_299	yes
N0.HOG0000060	K03087	Cellular Processes	Cellular community - prokaryotes	Biofilm formation - Vibrio cholerae	rpoS; RNA polymerase nonessential primary-like sigma factor	Danacea_nigritarsis_GER_52	yes	Danacea_nigritarsis_ITA_51	yes	Dasytastes_bicolor_167	yes	Dasytastes_sp_01_155	yes	Dasytastes_sp_02_184	yes	Dasytes_aeratus_66	yes	Dasytes_alpigradus_381	yes	Dasytes_lineellus_397	yes	Dasytes_niger_303	yes	Dasytes_plumbeus_286	yes	Dasytes_seminudus_162	yes	Dasytes_virens_287	yes	Listrus_sp_DRAFT_retry_contig01_PROKKARAST_181	yes	Listrus_sp_01_274	yes	Listrus_sp_02_149	yes	Listrus_sp_04_150	yes	Listrus_sp_06_316	yes	Listrus_sp_07_331	yes	Listrus_sp_09_315	yes	Psilothrix_viridicoerulea_298	yes
N0.HOG0000061	K03555	Genetic Information Processing	Replication and repair	Mismatch repair	mutS; DNA mismatch repair protein MutS	Danacea_nigritarsis_GER_53	yes	Danacea_nigritarsis_ITA_52	yes	Dasytastes_bicolor_166	yes	Dasytastes_sp_01_156	yes	Dasytastes_sp_02_185	yes	Dasytes_aeratus_67	yes	Dasytes_alpigradus_380	yes	Dasytes_lineellus_398	yes	Dasytes_niger_302	yes	Dasytes_plumbeus_285	yes	Dasytes_seminudus_161	yes	Dasytes_virens_286	yes	Listrus_sp_DRAFT_retry_contig01_PROKKARAST_180	yes	Listrus_sp_01_273	yes	Listrus_sp_02_150	yes	Listrus_sp_04_151	yes	Listrus_sp_06_315	yes	Listrus_sp_07_396	yes	Listrus_sp_09_314	yes	Psilothrix_viridicoerulea_297	yes
N0.HOG0000062	K03553	Genetic Information Processing	Replication and repair	Homologous recombination	recA; recombination protein RecA	Danacea_nigritarsis_GER_54	yes	Danacea_nigritarsis_ITA_53	yes	Dasytastes_bicolor_165	yes	Dasytastes_sp_01_157	yes	Dasytastes_sp_02_186	yes	Dasytes_aeratus_68	yes	Dasytes_alpigradus_379	yes	Dasytes_lineellus_399	yes	Dasytes_niger_301	yes	Dasytes_plumbeus_284	yes	Dasytes_seminudus_160	yes	Dasytes_virens_285	yes	Listrus_sp_DRAFT_retry_contig01_PROKKARAST_179	yes	Listrus_sp_01_272	yes	Listrus_sp_02_151	yes	Listrus_sp_04_152	yes	Listrus_sp_06_314	yes	Listrus_sp_07_395	no	Listrus_sp_09_313	yes	Psilothrix_viridicoerulea_296	yes
N0.HOG0000063	K01872	Genetic Information Processing	Translation	Aminoacyl-tRNA biosynthesis	AARS, alaS; alanyl-tRNA synthetase	Danacea_nigritarsis_GER_55	yes	Danacea_nigritarsis_ITA_54	yes	Dasytastes_bicolor_164	yes	Dasytastes_sp_01_158	yes	Dasytastes_sp_02_187	yes	Dasytes_aeratus_69	yes	Dasytes_alpigradus_378	yes	Dasytes_lineellus_400	yes	Dasytes_niger_300	yes	Dasytes_plumbeus_283	yes	Dasytes_seminudus_159	yes	Dasytes_virens_284	yes	Listrus_sp_DRAFT_retry_contig01_PROKKARAST_178	yes	Listrus_sp_01_271	yes	Listrus_sp_02_152	yes	Listrus_sp_04_153	yes	Listrus_sp_06_313	yes	Listrus_sp_07_461	yes	Listrus_sp_09_312	yes	Psilothrix_viridicoerulea_295	yes
N0.HOG0000318	K03563	Environmental Information Processing	Signal transduction	Two-component system	csrA; carbon storage regulator	Danacea_nigritarsis_GER_56	yes	Danacea_nigritarsis_ITA_55	yes	Dasytastes_bicolor_163	yes	Dasytastes_sp_01_159	yes	Dasytastes_sp_02_188	yes	Dasytes_aeratus_70	yes	Dasytes_alpigradus_377	yes	Dasytes_lineellus_401	yes	Dasytes_niger_299	yes	Dasytes_plumbeus_282	yes	Dasytes_seminudus_158	yes	Dasytes_virens_283	yes	Listrus_sp_DRAFT_retry_contig01_PROKKARAST_177	yes	NA	NA	Listrus_sp_02_153	yes	Listrus_sp_04_154	yes	Listrus_sp_06_312	yes	Listrus_sp_07_437	yes	Listrus_sp_09_311	yes	Psilothrix_viridicoerulea_294	yes
N0.HOG0000377	K01919	Metabolism	Amino acid metabolism	Cysteine and methionine metabolism	gshA; glutamate--cysteine ligase	Danacea_nigritarsis_GER_57	yes	Danacea_nigritarsis_ITA_56	yes	Dasytastes_bicolor_162	yes	Dasytastes_sp_01_160	yes	Dasytastes_sp_02_189	yes	Dasytes_aeratus_71	yes	Dasytes_alpigradus_376	yes	Dasytes_lineellus_402	yes	Dasytes_niger_298	yes	Dasytes_plumbeus_281	yes	Dasytes_seminudus_157	yes	Dasytes_virens_282	yes	Listrus_sp_DRAFT_retry_contig01_PROKKARAST_176	yes	NA	NA	Listrus_sp_02_154	yes	NA	NA	Listrus_sp_06_311	yes	NA	NA	Listrus_sp_09_310	yes	Psilothrix_viridicoerulea_293	yes
N0.HOG0000064	K02959	Genetic Information Processing	Translation	Ribosome	RP-S16, MRPS16, rpsP; small subunit ribosomal protein S16	Danacea_nigritarsis_GER_58	yes	Danacea_nigritarsis_ITA_57	yes	Dasytastes_bicolor_160	yes	Dasytastes_sp_01_162	yes	Dasytastes_sp_02_191	yes	Dasytes_aeratus_73	yes	Dasytes_alpigradus_374	yes	Dasytes_lineellus_404	yes	Dasytes_niger_296	yes	Dasytes_plumbeus_279	yes	Dasytes_seminudus_155	yes	Dasytes_virens_280	yes	Listrus_sp_DRAFT_retry_contig01_PROKKARAST_174	yes	Listrus_sp_01_270	yes	Listrus_sp_02_155	yes	Listrus_sp_04_155	yes	Listrus_sp_06_309	yes	Listrus_sp_07_346	yes	Listrus_sp_09_308	yes	Psilothrix_viridicoerulea_291	yes
N0.HOG0000013	K02860	Brite Hierarchies	Protein families: genetic information processing	Ribosome biogenesis	rimM; 16S rRNA processing protein RimM	Danacea_nigritarsis_GER_59	no	Danacea_nigritarsis_ITA_58	no	Dasytastes_bicolor_159	yes	Dasytastes_sp_01_163	yes	Dasytastes_sp_02_192	yes	Dasytes_aeratus_74	yes	Dasytes_alpigradus_373	yes	Dasytes_lineellus_405	yes	Dasytes_niger_295	yes	Dasytes_plumbeus_278	yes	Dasytes_seminudus_154	yes	Dasytes_virens_279	yes	Listrus_sp_DRAFT_retry_contig01_PROKKARAST_173	yes	Listrus_sp_01_269	yes	Listrus_sp_02_156	yes	Listrus_sp_04_156	yes	Listrus_sp_06_308	yes	Listrus_sp_07_345	yes	Listrus_sp_09_307	yes	Psilothrix_viridicoerulea_290	yes
N0.HOG0000411	K00858	Metabolism	Metabolism of cofactors and vitamins	Nicotinate and nicotinamide metabolism	ppnK, NADK; NAD+ kinase	Danacea_nigritarsis_GER_6	yes	Danacea_nigritarsis_ITA_6	yes	Dasytastes_bicolor_217	yes	Dasytastes_sp_01_103	yes	Dasytastes_sp_02_135	yes	Dasytes_aeratus_20	yes	Dasytes_alpigradus_428	yes	Dasytes_lineellus_347	yes	Dasytes_niger_348	yes	Dasytes_plumbeus_331	yes	Dasytes_seminudus_213	yes	Dasytes_virens_332	yes	NA	NA	NA	NA	NA	NA	NA	NA	NA	NA	NA	NA	NA	NA	Psilothrix_viridicoerulea_342	yes
N0.HOG0000065	K00554	Brite Hierarchies	Protein families: genetic information processing	Transfer RNA biogenesis	trmD; tRNA (guanine37-N1)-methyltransferase	Danacea_nigritarsis_GER_61	yes	Danacea_nigritarsis_ITA_59	yes	Dasytastes_bicolor_158	yes	Dasytastes_sp_01_164	yes	Dasytastes_sp_02_193	yes	Dasytes_aeratus_75	yes	Dasytes_alpigradus_372	yes	Dasytes_lineellus_406	yes	Dasytes_niger_294	yes	Dasytes_plumbeus_277	yes	Dasytes_seminudus_153	yes	Dasytes_virens_278	yes	Listrus_sp_DRAFT_retry_contig01_PROKKARAST_172	yes	Listrus_sp_01_268	yes	Listrus_sp_02_157	yes	Listrus_sp_04_157	yes	Listrus_sp_06_307	yes	Listrus_sp_07_344	yes	Listrus_sp_09_306	yes	Psilothrix_viridicoerulea_289	yes
N0.HOG0000066	K02884	Genetic Information Processing	Translation	Ribosome	RP-L19, MRPL19, rplS; large subunit ribosomal protein L19	Danacea_nigritarsis_GER_62	yes	Danacea_nigritarsis_ITA_60	yes	Dasytastes_bicolor_157	yes	Dasytastes_sp_01_165	yes	Dasytastes_sp_02_194	yes	Dasytes_aeratus_76	yes	Dasytes_alpigradus_371	yes	Dasytes_lineellus_407	yes	Dasytes_niger_293	yes	Dasytes_plumbeus_276	yes	Dasytes_seminudus_152	yes	Dasytes_virens_277	yes	Listrus_sp_DRAFT_retry_contig01_PROKKARAST_171	yes	Listrus_sp_01_267	yes	Listrus_sp_02_158	yes	Listrus_sp_04_158	yes	Listrus_sp_06_306	yes	Listrus_sp_07_343	yes	Listrus_sp_09_305	yes	Psilothrix_viridicoerulea_288	yes
N0.HOG0000011	K03583	Genetic Information Processing	Replication and repair	Homologous recombination	recC; exodeoxyribonuclease V gamma subunit	Danacea_nigritarsis_GER_63	yes	Danacea_nigritarsis_ITA_61	yes	Dasytastes_bicolor_156	yes	Dasytastes_sp_01_166	yes	Dasytastes_sp_02_195	yes	Dasytes_aeratus_77	yes	Dasytes_alpigradus_370	yes	Dasytes_lineellus_408	yes	Dasytes_niger_292	yes	Dasytes_plumbeus_275	yes	Dasytes_seminudus_151	yes	Dasytes_virens_276	yes	Listrus_sp_DRAFT_retry_contig01_PROKKARAST_170	yes	Listrus_sp_01_266	yes	Listrus_sp_02_159	yes	NA	NA	Listrus_sp_06_305	yes	NA	NA	Listrus_sp_09_304	yes	Psilothrix_viridicoerulea_287	yes
N0.HOG0000067	K00560	Metabolism	Nucleotide metabolism	Pyrimidine metabolism	thyA, TYMS; thymidylate synthase	Danacea_nigritarsis_GER_64	yes	Danacea_nigritarsis_ITA_62	yes	Dasytastes_bicolor_155	yes	Dasytastes_sp_01_167	yes	Dasytastes_sp_02_196	yes	Dasytes_aeratus_78	yes	Dasytes_alpigradus_369	yes	Dasytes_lineellus_409	yes	Dasytes_niger_291	yes	Dasytes_plumbeus_274	yes	Dasytes_seminudus_150	yes	Dasytes_virens_275	yes	Listrus_sp_DRAFT_retry_contig01_PROKKARAST_169	yes	Listrus_sp_01_265	yes	Listrus_sp_02_160	yes	Listrus_sp_04_161	yes	Listrus_sp_06_304	yes	Listrus_sp_07_390	yes	Listrus_sp_09_303	yes	Psilothrix_viridicoerulea_286	yes
N0.HOG0000014	K13292	Not Included in Pathway or Brite	Unclassified: metabolism	Enzymes with EC numbers	lgt, umpA; phosphatidylglycerol---prolipoprotein diacylglyceryl transferase	Danacea_nigritarsis_GER_65	yes	Danacea_nigritarsis_ITA_63	yes	Dasytastes_bicolor_154	yes	Dasytastes_sp_01_168	yes	Dasytastes_sp_02_197	yes	Dasytes_aeratus_79	yes	NA	NA	Dasytes_lineellus_410	yes	Dasytes_niger_290	yes	Dasytes_plumbeus_273	yes	Dasytes_seminudus_149	yes	Dasytes_virens_274	yes	Listrus_sp_DRAFT_retry_contig01_PROKKARAST_168	yes	NA	NA	Listrus_sp_02_161	yes	Listrus_sp_04_162	yes	Listrus_sp_06_303	no	NA	NA	Listrus_sp_09_302	yes	Psilothrix_viridicoerulea_285	yes
N0.HOG0000068	K01491	Metabolism	Energy metabolism	Carbon fixation pathways in prokaryotes	folD; methylenetetrahydrofolate dehydrogenase (NADP+) / methenyltetrahydrofolate cyclohydrolase	Danacea_nigritarsis_GER_66	yes	Danacea_nigritarsis_ITA_64	yes	Dasytastes_bicolor_153	yes	Dasytastes_sp_01_169	yes	Dasytastes_sp_02_198	yes	Dasytes_aeratus_80	yes	Dasytes_alpigradus_366	yes	Dasytes_lineellus_411	yes	Dasytes_niger_289	yes	Dasytes_plumbeus_272	yes	Dasytes_seminudus_148	yes	Dasytes_virens_273	yes	Listrus_sp_DRAFT_retry_contig01_PROKKARAST_167	yes	Listrus_sp_01_264	yes	Listrus_sp_02_162	yes	Listrus_sp_04_163	yes	Listrus_sp_06_302	yes	Listrus_sp_07_450	yes	Listrus_sp_09_301	yes	Psilothrix_viridicoerulea_284	yes
N0.HOG0000069	NA					Danacea_nigritarsis_GER_67	no	Danacea_nigritarsis_ITA_65	no	Dasytastes_bicolor_151	no	Dasytastes_sp_01_171	no	Dasytastes_sp_02_200	no	Dasytes_aeratus_81	no	Dasytes_alpigradus_365	no	Dasytes_lineellus_413	no	Dasytes_niger_288	no	Dasytes_plumbeus_271	no	Dasytes_seminudus_146	no	Dasytes_virens_272	no	Listrus_sp_DRAFT_retry_contig01_PROKKARAST_166	no	Listrus_sp_01_263	no	Listrus_sp_02_163	no	Listrus_sp_04_164	no	Listrus_sp_06_301	no	Listrus_sp_07_100	no	Listrus_sp_09_300	no	Psilothrix_viridicoerulea_283	no
N0.HOG0000070	K01834	Metabolism	Carbohydrate metabolism	Glycolysis / Gluconeogenesis	PGAM, gpmA; 2,3-bisphosphoglycerate-dependent phosphoglycerate mutase	Danacea_nigritarsis_GER_68	yes	Danacea_nigritarsis_ITA_66	yes	Dasytastes_bicolor_148	yes	Dasytastes_sp_01_174	yes	Dasytastes_sp_02_203	yes	Dasytes_aeratus_82	yes	Dasytes_alpigradus_363	yes	Dasytes_lineellus_416	yes	Dasytes_niger_287	yes	Dasytes_plumbeus_269	yes	Dasytes_seminudus_143	yes	Dasytes_virens_270	yes	Listrus_sp_DRAFT_retry_contig01_PROKKARAST_164	yes	Listrus_sp_01_261	yes	Listrus_sp_02_165	yes	Listrus_sp_04_166	yes	Listrus_sp_06_299	yes	Listrus_sp_07_98	yes	Listrus_sp_09_298	yes	Psilothrix_viridicoerulea_282	yes
N0.HOG0000071	K00525	Metabolism	Nucleotide metabolism	Purine metabolism	E1.17.4.1A, nrdA, nrdE; ribonucleoside-diphosphate reductase alpha chain	Danacea_nigritarsis_GER_69	yes	Danacea_nigritarsis_ITA_67	yes	Dasytastes_bicolor_147	yes	Dasytastes_sp_01_175	yes	Dasytastes_sp_02_204	yes	Dasytes_aeratus_83	yes	Dasytes_alpigradus_362	yes	Dasytes_lineellus_417	yes	Dasytes_niger_286	yes	Dasytes_plumbeus_268	yes	Dasytes_seminudus_142	yes	Dasytes_virens_269	yes	Listrus_sp_DRAFT_retry_contig01_PROKKARAST_163	yes	Listrus_sp_01_259	yes	Listrus_sp_02_166	yes	Listrus_sp_04_167	yes	Listrus_sp_06_298	yes	Listrus_sp_07_97	yes	Listrus_sp_09_297	yes	Psilothrix_viridicoerulea_281	yes
N0.HOG0000028	K03687	Brite Hierarchies	Protein families: genetic information processing	Chaperones and folding catalysts	GRPE; molecular chaperone GrpE	Danacea_nigritarsis_GER_7	yes	Danacea_nigritarsis_ITA_7	yes	Dasytastes_bicolor_216	yes	Dasytastes_sp_01_104	yes	Dasytastes_sp_02_136	yes	Dasytes_aeratus_21	yes	Dasytes_alpigradus_427	yes	Dasytes_lineellus_348	yes	Dasytes_niger_347	yes	Dasytes_plumbeus_330	yes	Dasytes_seminudus_212	yes	Dasytes_virens_331	yes	Listrus_sp_DRAFT_retry_contig01_PROKKARAST_223	yes	Listrus_sp_01_313	yes	Listrus_sp_02_108	yes	Listrus_sp_04_318	yes	Listrus_sp_06_358	yes	Listrus_sp_07_456	yes	Listrus_sp_09_358	yes	Psilothrix_viridicoerulea_341	yes
N0.HOG0000072	K00526	Metabolism	Nucleotide metabolism	Purine metabolism	E1.17.4.1B, nrdB, nrdF; ribonucleoside-diphosphate reductase beta chain	Danacea_nigritarsis_GER_70	yes	Danacea_nigritarsis_ITA_68	yes	Dasytastes_bicolor_146	yes	Dasytastes_sp_01_176	yes	Dasytastes_sp_02_206	yes	Dasytes_aeratus_84	yes	Dasytes_alpigradus_361	yes	Dasytes_lineellus_418	yes	Dasytes_niger_285	yes	Dasytes_plumbeus_267	yes	Dasytes_seminudus_141	yes	Dasytes_virens_268	yes	Listrus_sp_DRAFT_retry_contig01_PROKKARAST_162	yes	Listrus_sp_01_258	yes	Listrus_sp_02_167	yes	Listrus_sp_04_168	yes	Listrus_sp_06_297	yes	Listrus_sp_07_96	yes	Listrus_sp_09_296	yes	Psilothrix_viridicoerulea_280	yes
N0.HOG0000319	K00343	Metabolism	Energy metabolism	Oxidative phosphorylation	nuoN; NADH-quinone oxidoreductase subunit N	Danacea_nigritarsis_GER_71	yes	Danacea_nigritarsis_ITA_69	yes	Dasytastes_bicolor_145	yes	Dasytastes_sp_01_177	yes	Dasytastes_sp_02_207	yes	Dasytes_aeratus_85	yes	Dasytes_alpigradus_360	yes	Dasytes_lineellus_419	yes	Dasytes_niger_284	yes	Dasytes_plumbeus_266	yes	Dasytes_seminudus_140	yes	Dasytes_virens_267	yes	Listrus_sp_DRAFT_retry_contig01_PROKKARAST_161	yes	NA	NA	Listrus_sp_02_168	yes	Listrus_sp_04_169	yes	Listrus_sp_06_296	yes	Listrus_sp_07_95	yes	Listrus_sp_09_295	yes	Psilothrix_viridicoerulea_279	yes
N0.HOG0000320	K00342	Metabolism	Energy metabolism	Oxidative phosphorylation	nuoM; NADH-quinone oxidoreductase subunit M	Danacea_nigritarsis_GER_72	yes	Danacea_nigritarsis_ITA_70	yes	Dasytastes_bicolor_144	yes	Dasytastes_sp_01_178	yes	Dasytastes_sp_02_208	yes	Dasytes_aeratus_86	yes	Dasytes_alpigradus_359	yes	Dasytes_lineellus_420	yes	Dasytes_niger_283	yes	Dasytes_plumbeus_265	yes	Dasytes_seminudus_139	yes	Dasytes_virens_266	yes	Listrus_sp_DRAFT_retry_contig01_PROKKARAST_160	yes	NA	NA	Listrus_sp_02_169	yes	Listrus_sp_04_170	yes	Listrus_sp_06_295	yes	Listrus_sp_07_94	yes	Listrus_sp_09_294	yes	Psilothrix_viridicoerulea_278	yes
N0.HOG0000321	K00341	Metabolism	Energy metabolism	Oxidative phosphorylation	nuoL; NADH-quinone oxidoreductase subunit L	Danacea_nigritarsis_GER_73	yes	Danacea_nigritarsis_ITA_71	yes	Dasytastes_bicolor_143	yes	Dasytastes_sp_01_179	yes	Dasytastes_sp_02_209	yes	Dasytes_aeratus_87	yes	Dasytes_alpigradus_358	yes	Dasytes_lineellus_421	yes	Dasytes_niger_282	yes	Dasytes_plumbeus_264	yes	Dasytes_seminudus_138	yes	Dasytes_virens_265	yes	Listrus_sp_DRAFT_retry_contig01_PROKKARAST_159	yes	NA	NA	Listrus_sp_02_170	yes	Listrus_sp_04_172	yes	Listrus_sp_06_294	yes	Listrus_sp_07_93	yes	Listrus_sp_09_293	yes	Psilothrix_viridicoerulea_277	yes
N0.HOG0000322	K00340	Metabolism	Energy metabolism	Oxidative phosphorylation	nuoK; NADH-quinone oxidoreductase subunit K	Danacea_nigritarsis_GER_74	yes	Danacea_nigritarsis_ITA_72	yes	Dasytastes_bicolor_142	yes	Dasytastes_sp_01_180	yes	Dasytastes_sp_02_210	yes	Dasytes_aeratus_88	yes	Dasytes_alpigradus_357	yes	Dasytes_lineellus_422	yes	Dasytes_niger_281	yes	Dasytes_plumbeus_263	yes	Dasytes_seminudus_137	yes	Dasytes_virens_264	yes	Listrus_sp_DRAFT_retry_contig01_PROKKARAST_158	yes	NA	NA	Listrus_sp_02_171	yes	Listrus_sp_04_173	yes	Listrus_sp_06_293	yes	Listrus_sp_07_480	yes	Listrus_sp_09_292	yes	Psilothrix_viridicoerulea_276	yes
N0.HOG0000323	K00339	Metabolism	Energy metabolism	Oxidative phosphorylation	nuoJ; NADH-quinone oxidoreductase subunit J	Danacea_nigritarsis_GER_75	yes	Danacea_nigritarsis_ITA_73	yes	Dasytastes_bicolor_141	yes	Dasytastes_sp_01_181	yes	Dasytastes_sp_02_211	yes	Dasytes_aeratus_89	yes	Dasytes_alpigradus_356	yes	Dasytes_lineellus_423	yes	Dasytes_niger_280	yes	Dasytes_plumbeus_262	yes	Dasytes_seminudus_136	yes	Dasytes_virens_263	yes	Listrus_sp_DRAFT_retry_contig01_PROKKARAST_157	yes	NA	NA	Listrus_sp_02_172	yes	Listrus_sp_04_174	yes	Listrus_sp_06_292	yes	Listrus_sp_07_479	yes	Listrus_sp_09_291	yes	Psilothrix_viridicoerulea_275	yes
N0.HOG0000324	K00338	Metabolism	Energy metabolism	Oxidative phosphorylation	nuoI; NADH-quinone oxidoreductase subunit I	Danacea_nigritarsis_GER_76	yes	Danacea_nigritarsis_ITA_74	yes	Dasytastes_bicolor_140	yes	Dasytastes_sp_01_182	yes	Dasytastes_sp_02_212	yes	Dasytes_aeratus_90	yes	Dasytes_alpigradus_355	yes	Dasytes_lineellus_424	yes	Dasytes_niger_279	yes	Dasytes_plumbeus_261	yes	Dasytes_seminudus_135	yes	Dasytes_virens_262	yes	Listrus_sp_DRAFT_retry_contig01_PROKKARAST_156	yes	NA	NA	Listrus_sp_02_173	yes	Listrus_sp_04_175	yes	Listrus_sp_06_291	yes	Listrus_sp_07_472	no	Listrus_sp_09_290	yes	Psilothrix_viridicoerulea_274	yes
N0.HOG0000325	K00337	Metabolism	Energy metabolism	Oxidative phosphorylation	nuoH; NADH-quinone oxidoreductase subunit H	Danacea_nigritarsis_GER_77	yes	Danacea_nigritarsis_ITA_75	yes	Dasytastes_bicolor_139	yes	Dasytastes_sp_01_183	yes	Dasytastes_sp_02_213	yes	Dasytes_aeratus_91	yes	Dasytes_alpigradus_354	yes	Dasytes_lineellus_425	yes	Dasytes_niger_278	yes	Dasytes_plumbeus_260	yes	Dasytes_seminudus_134	yes	Dasytes_virens_261	yes	Listrus_sp_DRAFT_retry_contig01_PROKKARAST_155	yes	NA	NA	Listrus_sp_02_174	yes	Listrus_sp_04_176	yes	Listrus_sp_06_290	yes	Listrus_sp_07_471	yes	Listrus_sp_09_289	yes	Psilothrix_viridicoerulea_273	yes
N0.HOG0000326	K00336	Metabolism	Energy metabolism	Oxidative phosphorylation	nuoG; NADH-quinone oxidoreductase subunit G	Danacea_nigritarsis_GER_78	yes	Danacea_nigritarsis_ITA_76	yes	Dasytastes_bicolor_138	yes	Dasytastes_sp_01_184	yes	Dasytastes_sp_02_214	yes	Dasytes_aeratus_92	yes	Dasytes_alpigradus_353	yes	Dasytes_lineellus_426	yes	Dasytes_niger_277	yes	Dasytes_plumbeus_259	yes	Dasytes_seminudus_133	yes	Dasytes_virens_260	yes	Listrus_sp_DRAFT_retry_contig01_PROKKARAST_154	yes	NA	NA	Listrus_sp_02_175	yes	Listrus_sp_04_177	yes	Listrus_sp_06_289	yes	Listrus_sp_07_341	yes	Listrus_sp_09_288	yes	Psilothrix_viridicoerulea_272	yes
N0.HOG0000327	K00335	Metabolism	Energy metabolism	Oxidative phosphorylation	nuoF; NADH-quinone oxidoreductase subunit F	Danacea_nigritarsis_GER_79	yes	Danacea_nigritarsis_ITA_77	yes	Dasytastes_bicolor_137	yes	Dasytastes_sp_01_185	yes	Dasytastes_sp_02_215	yes	Dasytes_aeratus_93	yes	Dasytes_alpigradus_352	yes	Dasytes_lineellus_427	yes	Dasytes_niger_276	yes	Dasytes_plumbeus_258	yes	Dasytes_seminudus_132	yes	Dasytes_virens_259	yes	Listrus_sp_DRAFT_retry_contig01_PROKKARAST_153	yes	NA	NA	Listrus_sp_02_176	yes	Listrus_sp_04_178	yes	Listrus_sp_06_288	yes	Listrus_sp_07_340	yes	Listrus_sp_09_287	yes	Psilothrix_viridicoerulea_271	yes
N0.HOG0000388	K03648	Genetic Information Processing	Replication and repair	Base excision repair	UNG, UDG; uracil-DNA glycosylase	Danacea_nigritarsis_GER_8	yes	NA	NA	Dasytastes_bicolor_215	yes	Dasytastes_sp_01_105	yes	Dasytastes_sp_02_137	yes	Dasytes_aeratus_22	yes	Dasytes_alpigradus_426	yes	Dasytes_lineellus_349	yes	Dasytes_niger_346	yes	Dasytes_plumbeus_329	yes	Dasytes_seminudus_211	yes	Dasytes_virens_330	yes	Listrus_sp_DRAFT_retry_contig01_PROKKARAST_222	yes	NA	NA	Listrus_sp_02_109	yes	Listrus_sp_04_319	yes	Listrus_sp_06_357	yes	NA	NA	Listrus_sp_09_357	yes	NA	NA
N0.HOG0000328	K00334	Metabolism	Energy metabolism	Oxidative phosphorylation	nuoE; NADH-quinone oxidoreductase subunit E	Danacea_nigritarsis_GER_80	yes	Danacea_nigritarsis_ITA_78	yes	Dasytastes_bicolor_136	yes	Dasytastes_sp_01_186	yes	Dasytastes_sp_02_216	yes	Dasytes_aeratus_94	yes	Dasytes_alpigradus_351	yes	Dasytes_lineellus_428	yes	Dasytes_niger_275	yes	Dasytes_plumbeus_257	yes	Dasytes_seminudus_131	yes	Dasytes_virens_258	yes	Listrus_sp_DRAFT_retry_contig01_PROKKARAST_152	yes	NA	NA	Listrus_sp_02_177	yes	Listrus_sp_04_179	yes	Listrus_sp_06_287	yes	Listrus_sp_07_339	yes	Listrus_sp_09_286	yes	Psilothrix_viridicoerulea_270	yes
N0.HOG0000358	K13378	Metabolism	Energy metabolism	Oxidative phosphorylation	nuoCD; NADH-quinone oxidoreductase subunit C/D	Danacea_nigritarsis_GER_81	yes	Danacea_nigritarsis_ITA_79	yes	Dasytastes_bicolor_135	yes	Dasytastes_sp_01_187	yes	Dasytastes_sp_02_217	yes	Dasytes_aeratus_95	yes	Dasytes_alpigradus_350	yes	Dasytes_lineellus_429	yes	Dasytes_niger_274	yes	Dasytes_plumbeus_256	yes	Dasytes_seminudus_130	yes	Dasytes_virens_257	yes	Listrus_sp_DRAFT_retry_contig01_PROKKARAST_151	yes	NA	NA	Listrus_sp_02_178	yes	Listrus_sp_04_180	yes	Listrus_sp_06_286	yes	NA	NA	Listrus_sp_09_285	yes	Psilothrix_viridicoerulea_269	yes
N0.HOG0000329	K00331	Metabolism	Energy metabolism	Oxidative phosphorylation	nuoB; NADH-quinone oxidoreductase subunit B	Danacea_nigritarsis_GER_82	yes	Danacea_nigritarsis_ITA_80	yes	Dasytastes_bicolor_134	yes	Dasytastes_sp_01_188	yes	Dasytastes_sp_02_218	yes	Dasytes_aeratus_96	yes	Dasytes_alpigradus_349	yes	Dasytes_lineellus_430	yes	Dasytes_niger_273	yes	Dasytes_plumbeus_255	yes	Dasytes_seminudus_129	yes	Dasytes_virens_256	yes	Listrus_sp_DRAFT_retry_contig01_PROKKARAST_150	yes	NA	NA	Listrus_sp_02_179	yes	Listrus_sp_04_181	yes	Listrus_sp_06_285	yes	Listrus_sp_07_357	yes	Listrus_sp_09_284	yes	Psilothrix_viridicoerulea_268	yes
N0.HOG0000330	K00330	Metabolism	Energy metabolism	Oxidative phosphorylation	nuoA; NADH-quinone oxidoreductase subunit A	Danacea_nigritarsis_GER_83	yes	Danacea_nigritarsis_ITA_81	yes	Dasytastes_bicolor_133	yes	Dasytastes_sp_01_189	yes	Dasytastes_sp_02_219	yes	Dasytes_aeratus_97	yes	Dasytes_alpigradus_348	yes	Dasytes_lineellus_431	yes	Dasytes_niger_272	yes	Dasytes_plumbeus_254	yes	Dasytes_seminudus_128	yes	Dasytes_virens_255	yes	Listrus_sp_DRAFT_retry_contig01_PROKKARAST_149	yes	NA	NA	Listrus_sp_02_180	yes	Listrus_sp_04_182	yes	Listrus_sp_06_284	yes	Listrus_sp_07_356	yes	Listrus_sp_09_283	yes	Psilothrix_viridicoerulea_267	yes
N0.HOG0000397	NA					Danacea_nigritarsis_GER_86	no	Danacea_nigritarsis_ITA_83	no	NA	NA	NA	NA	NA	NA	Dasytes_aeratus_98	no	Dasytes_alpigradus_347	no	NA	NA	Dasytes_niger_271	no	Dasytes_plumbeus_252	no	NA	NA	Dasytes_virens_253	no	Listrus_sp_DRAFT_retry_contig01_PROKKARAST_148	no	Listrus_sp_01_257	no	Listrus_sp_02_181	no	Listrus_sp_04_183	no	Listrus_sp_06_283	no	Listrus_sp_07_355	no	Listrus_sp_09_282	no	Psilothrix_viridicoerulea_266	no
N0.HOG0000073	K03186	Metabolism	Metabolism of cofactors and vitamins	Riboflavin metabolism	ubiX, bsdB, PAD1; flavin prenyltransferase	Danacea_nigritarsis_GER_87	yes	Danacea_nigritarsis_ITA_84	yes	Dasytastes_bicolor_131	yes	Dasytastes_sp_01_191	yes	Dasytastes_sp_02_221	yes	Dasytes_aeratus_99	yes	Dasytes_alpigradus_346	yes	Dasytes_lineellus_435	yes	Dasytes_niger_270	yes	Dasytes_plumbeus_251	yes	Dasytes_seminudus_126	yes	Dasytes_virens_252	yes	Listrus_sp_DRAFT_retry_contig01_PROKKARAST_147	yes	Listrus_sp_01_256	yes	Listrus_sp_02_182	yes	Listrus_sp_04_184	yes	Listrus_sp_06_282	yes	Listrus_sp_07_354	yes	Listrus_sp_09_281	yes	Psilothrix_viridicoerulea_265	yes
N0.HOG0000074	K06173	Brite Hierarchies	Protein families: genetic information processing	Transfer RNA biogenesis	truA, PUS1; tRNA pseudouridine38-40 synthase	Danacea_nigritarsis_GER_88	yes	Danacea_nigritarsis_ITA_85	yes	Dasytastes_bicolor_127	yes	Dasytastes_sp_01_194	yes	Dasytastes_sp_02_223	yes	Dasytes_aeratus_100	yes	Dasytes_alpigradus_345	yes	Dasytes_lineellus_437	yes	Dasytes_niger_269	yes	Dasytes_plumbeus_250	yes	Dasytes_seminudus_123	yes	Dasytes_virens_251	yes	Listrus_sp_DRAFT_retry_contig01_PROKKARAST_144	yes	Listrus_sp_01_255	yes	Listrus_sp_02_184	yes	Listrus_sp_04_189	yes	Listrus_sp_06_280	yes	Listrus_sp_07_307	yes	Listrus_sp_09_279	yes	Psilothrix_viridicoerulea_264	yes
N0.HOG0000075	K00813	Metabolism	Amino acid metabolism	Alanine, aspartate and glutamate metabolism	aspC; aspartate aminotransferase	Danacea_nigritarsis_GER_89	yes	Danacea_nigritarsis_ITA_86	yes	Dasytastes_bicolor_125	yes	Dasytastes_sp_01_196	yes	Dasytastes_sp_02_225	yes	Dasytes_aeratus_101	yes	Dasytes_alpigradus_344	yes	Dasytes_lineellus_439	yes	Dasytes_niger_268	yes	Dasytes_plumbeus_249	yes	Dasytes_seminudus_121	yes	Dasytes_virens_250	yes	Listrus_sp_DRAFT_retry_contig01_PROKKARAST_143	yes	Listrus_sp_01_253	yes	Listrus_sp_02_185	yes	Listrus_sp_04_190	yes	Listrus_sp_06_278	yes	Listrus_sp_07_308	yes	Listrus_sp_09_278	yes	Psilothrix_viridicoerulea_263	yes
N0.HOG0000029	K05592	Genetic Information Processing	Folding, sorting and degradation	RNA degradation	deaD, cshA; ATP-dependent RNA helicase DeaD	Danacea_nigritarsis_GER_9	yes	Danacea_nigritarsis_ITA_8	yes	Dasytastes_bicolor_214	yes	Dasytastes_sp_01_106	yes	Dasytastes_sp_02_138	yes	Dasytes_aeratus_23	yes	Dasytes_alpigradus_425	yes	Dasytes_lineellus_350	yes	Dasytes_niger_345	yes	Dasytes_plumbeus_328	yes	Dasytes_seminudus_210	yes	Dasytes_virens_329	yes	Listrus_sp_DRAFT_retry_contig01_PROKKARAST_221	yes	Listrus_sp_01_312	yes	Listrus_sp_02_110	yes	Listrus_sp_04_320	yes	Listrus_sp_06_356	yes	Listrus_sp_07_161	no	Listrus_sp_09_356	yes	Psilothrix_viridicoerulea_340	yes
N0.HOG0000331	NA					Danacea_nigritarsis_GER_90	no	Danacea_nigritarsis_ITA_87	no	Dasytastes_bicolor_123	no	Dasytastes_sp_01_198	no	Dasytastes_sp_02_228	no	Dasytes_aeratus_102	no	Dasytes_alpigradus_343	no	Dasytes_lineellus_441	no	Dasytes_niger_267	no	Dasytes_plumbeus_248	no	Dasytes_seminudus_119	no	Dasytes_virens_249	no	Listrus_sp_DRAFT_retry_contig01_PROKKARAST_142	no	Listrus_sp_01_252	no	Listrus_sp_02_186	no	Listrus_sp_04_191	no	Listrus_sp_06_277	no	NA	NA	Listrus_sp_09_277	no	Psilothrix_viridicoerulea_262	no
N0.HOG0000076	K00997	Metabolism	Metabolism of cofactors and vitamins	Pantothenate and CoA biosynthesis	acpS; holo-[acyl-carrier protein] synthase	Danacea_nigritarsis_GER_91	yes	Danacea_nigritarsis_ITA_88	yes	Dasytastes_bicolor_122	yes	Dasytastes_sp_01_199	yes	Dasytastes_sp_02_229	yes	Dasytes_aeratus_103	yes	Dasytes_alpigradus_342	yes	Dasytes_lineellus_442	yes	Dasytes_niger_266	yes	Dasytes_plumbeus_247	yes	Dasytes_seminudus_118	yes	Dasytes_virens_248	yes	Listrus_sp_DRAFT_retry_contig01_PROKKARAST_141	yes	Listrus_sp_01_251	yes	Listrus_sp_02_187	yes	Listrus_sp_04_192	yes	Listrus_sp_06_276	yes	Listrus_sp_07_441	yes	Listrus_sp_09_276	yes	Psilothrix_viridicoerulea_261	yes
N0.HOG0000077	K03595	Brite Hierarchies	Protein families: genetic information processing	Ribosome biogenesis	era, ERAL1; GTPase	Danacea_nigritarsis_GER_92	yes	Danacea_nigritarsis_ITA_89	yes	Dasytastes_bicolor_120	yes	Dasytastes_sp_01_201	yes	Dasytastes_sp_02_231	yes	Dasytes_aeratus_104	yes	Dasytes_alpigradus_341	yes	Dasytes_lineellus_444	yes	Dasytes_niger_265	yes	Dasytes_plumbeus_246	yes	Dasytes_seminudus_116	yes	Dasytes_virens_247	yes	Listrus_sp_DRAFT_retry_contig01_PROKKARAST_140	yes	Listrus_sp_01_250	yes	Listrus_sp_02_188	yes	Listrus_sp_04_193	yes	Listrus_sp_06_275	yes	Listrus_sp_07_440	yes	Listrus_sp_09_275	yes	Psilothrix_viridicoerulea_260	yes
N0.HOG0000078	K03685	Genetic Information Processing	Translation	Ribosome biogenesis in eukaryotes	rnc, DROSHA, RNT1; ribonuclease III	Danacea_nigritarsis_GER_93	yes	Danacea_nigritarsis_ITA_90	yes	Dasytastes_bicolor_119	yes	Dasytastes_sp_01_202	yes	Dasytastes_sp_02_232	yes	Dasytes_aeratus_105	yes	Dasytes_alpigradus_340	yes	Dasytes_lineellus_445	yes	Dasytes_niger_264	yes	Dasytes_plumbeus_245	yes	Dasytes_seminudus_115	yes	Dasytes_virens_246	yes	Listrus_sp_DRAFT_retry_contig01_PROKKARAST_139	yes	Listrus_sp_01_249	yes	Listrus_sp_02_189	yes	Listrus_sp_04_194	yes	Listrus_sp_06_274	yes	Listrus_sp_07_439	yes	Listrus_sp_09_274	yes	Psilothrix_viridicoerulea_259	yes
N0.HOG0000079	K03100	Genetic Information Processing	Folding, sorting and degradation	Protein export	lepB; signal peptidase I	Danacea_nigritarsis_GER_94	yes	Danacea_nigritarsis_ITA_91	yes	Dasytastes_bicolor_118	yes	Dasytastes_sp_01_203	yes	Dasytastes_sp_02_233	yes	Dasytes_aeratus_106	yes	Dasytes_alpigradus_339	yes	Dasytes_lineellus_446	yes	Dasytes_niger_263	yes	Dasytes_plumbeus_244	yes	Dasytes_seminudus_114	yes	Dasytes_virens_245	yes	Listrus_sp_DRAFT_retry_contig01_PROKKARAST_138	yes	Listrus_sp_01_248	yes	Listrus_sp_02_190	yes	Listrus_sp_04_195	yes	Listrus_sp_06_273	yes	Listrus_sp_07_296	yes	Listrus_sp_09_273	yes	Psilothrix_viridicoerulea_258	yes
N0.HOG0000080	K03596	Human Diseases	Infectious disease: bacterial	Legionellosis	lepA; GTP-binding protein LepA	Danacea_nigritarsis_GER_95	yes	Danacea_nigritarsis_ITA_92	yes	Dasytastes_bicolor_117	yes	Dasytastes_sp_01_204	yes	Dasytastes_sp_02_234	yes	Dasytes_aeratus_107	yes	Dasytes_alpigradus_338	yes	Dasytes_lineellus_447	yes	Dasytes_niger_262	yes	Dasytes_plumbeus_243	yes	Dasytes_seminudus_113	yes	Dasytes_virens_244	yes	Listrus_sp_DRAFT_retry_contig01_PROKKARAST_137	yes	Listrus_sp_01_247	yes	Listrus_sp_02_191	yes	Listrus_sp_04_196	yes	Listrus_sp_06_272	yes	Listrus_sp_07_295	yes	Listrus_sp_09_272	yes	Psilothrix_viridicoerulea_257	yes
N0.HOG0000081	K01972	Genetic Information Processing	Replication and repair	DNA replication	E6.5.1.2, ligA, ligB; DNA ligase (NAD+)	Danacea_nigritarsis_GER_96	yes	Danacea_nigritarsis_ITA_93	yes	Dasytastes_bicolor_116	yes	Dasytastes_sp_01_205	yes	Dasytastes_sp_02_235	yes	Dasytes_aeratus_108	yes	Dasytes_alpigradus_337	yes	Dasytes_lineellus_448	yes	Dasytes_niger_260	yes	Dasytes_plumbeus_242	yes	Dasytes_seminudus_112	yes	Dasytes_virens_243	yes	Listrus_sp_DRAFT_retry_contig01_PROKKARAST_136	yes	Listrus_sp_01_246	yes	Listrus_sp_02_192	yes	Listrus_sp_04_197	yes	Listrus_sp_06_270	yes	Listrus_sp_07_294	yes	Listrus_sp_09_271	yes	Psilothrix_viridicoerulea_256	yes
N0.HOG0000082	K07085	Not Included in Pathway or Brite	Unclassified: signaling and cellular processes	Transport	K07085; putative transport protein	Danacea_nigritarsis_GER_97	yes	Danacea_nigritarsis_ITA_94	yes	Dasytastes_bicolor_115	yes	Dasytastes_sp_01_206	yes	Dasytastes_sp_02_236	yes	Dasytes_aeratus_109	yes	Dasytes_alpigradus_336	yes	Dasytes_lineellus_449	yes	Dasytes_niger_259	yes	Dasytes_plumbeus_241	yes	Dasytes_seminudus_111	yes	Dasytes_virens_242	yes	Listrus_sp_DRAFT_retry_contig01_PROKKARAST_135	yes	Listrus_sp_01_244	yes	Listrus_sp_02_193	yes	Listrus_sp_04_198	yes	Listrus_sp_06_268	yes	Listrus_sp_07_402	yes	Listrus_sp_09_270	yes	Psilothrix_viridicoerulea_255	yes
N0.HOG0000083	K19302	Metabolism	Glycan biosynthesis and metabolism	Peptidoglycan biosynthesis	bcrC; undecaprenyl-diphosphatase	Danacea_nigritarsis_GER_98	yes	Danacea_nigritarsis_ITA_95	yes	Dasytastes_bicolor_114	yes	Dasytastes_sp_01_207	yes	Dasytastes_sp_02_237	yes	Dasytes_aeratus_110	yes	Dasytes_alpigradus_335	yes	Dasytes_lineellus_450	yes	Dasytes_niger_258	yes	Dasytes_plumbeus_240	yes	Dasytes_seminudus_110	yes	Dasytes_virens_241	yes	Listrus_sp_DRAFT_retry_contig01_PROKKARAST_134	yes	Listrus_sp_01_243	yes	Listrus_sp_02_194	yes	Listrus_sp_04_199	yes	Listrus_sp_06_267	yes	Listrus_sp_07_401	yes	Listrus_sp_09_269	yes	Psilothrix_viridicoerulea_254	yes
N0.HOG0000084	K03979	Brite Hierarchies	Protein families: genetic information processing	Ribosome biogenesis	obgE, cgtA, MTG2; GTPase	Danacea_nigritarsis_GER_99	yes	Danacea_nigritarsis_ITA_96	yes	Dasytastes_bicolor_113	yes	Dasytastes_sp_01_208	yes	Dasytastes_sp_02_238	yes	Dasytes_aeratus_111	yes	Dasytes_alpigradus_334	yes	Dasytes_lineellus_451	yes	Dasytes_niger_257	yes	Dasytes_plumbeus_239	yes	Dasytes_seminudus_109	yes	Dasytes_virens_240	yes	Listrus_sp_DRAFT_retry_contig01_PROKKARAST_133	yes	Listrus_sp_01_242	yes	Listrus_sp_02_195	yes	Listrus_sp_04_200	yes	Listrus_sp_06_266	yes	Listrus_sp_07_400	yes	Listrus_sp_09_268	yes	Psilothrix_viridicoerulea_253	yes
N0.HOG0000580	NA					NA	NA	Danacea_nigritarsis_ITA_361	no	NA	NA	NA	NA	NA	NA	NA	NA	NA	NA	Dasytes_lineellus_216	no	NA	NA	NA	NA	NA	NA	NA	NA	NA	NA	NA	NA	NA	NA	NA	NA	NA	NA	NA	NA	NA	NA	NA	NA
N0.HOG0000368	NA					NA	NA	NA	NA	Dasytastes_bicolor_101	no	Dasytastes_sp_01_221	no	Dasytastes_sp_02_250	no	Dasytes_aeratus_120	no	Dasytes_alpigradus_323	no	Dasytes_lineellus_463	no	Dasytes_niger_246	no	Dasytes_plumbeus_229	no	Dasytes_seminudus_97	no	Dasytes_virens_230	no	Listrus_sp_DRAFT_retry_contig01_PROKKARAST_123	no	Listrus_sp_01_233	no	Listrus_sp_02_204	no	Listrus_sp_04_210	no	Listrus_sp_06_257	no	Listrus_sp_07_204	no	Listrus_sp_09_259	no	Psilothrix_viridicoerulea_240	no
N0.HOG0000007	K03110	Genetic Information Processing	Folding, sorting and degradation	Protein export	ftsY; fused signal recognition particle receptor	NA	NA	NA	NA	Dasytastes_bicolor_103	yes	Dasytastes_sp_01_219	yes	Dasytastes_sp_02_248	yes	Dasytes_aeratus_118	yes	Dasytes_alpigradus_325	yes	Dasytes_lineellus_461	yes	Dasytes_niger_248	yes	Dasytes_plumbeus_231	yes	Dasytes_seminudus_99	yes	Dasytes_virens_232	yes	NA	NA	NA	NA	NA	NA	NA	NA	NA	NA	NA	NA	NA	NA	Psilothrix_viridicoerulea_242	yes
N0.HOG0000498	K01430	Metabolism	Nucleotide metabolism	Purine metabolism	ureA; urease subunit gamma	NA	NA	NA	NA	Dasytastes_bicolor_12	yes	Dasytastes_sp_01_305	yes	Dasytastes_sp_02_334	yes	NA	NA	NA	NA	Dasytes_lineellus_543	yes	NA	NA	NA	NA	Dasytes_seminudus_11	yes	NA	NA	NA	NA	NA	NA	NA	NA	NA	NA	NA	NA	NA	NA	NA	NA	NA	NA
N0.HOG0000516	K03474	Metabolism	Metabolism of cofactors and vitamins	Vitamin B6 metabolism	pdxJ; pyridoxine 5-phosphate synthase	NA	NA	NA	NA	Dasytastes_bicolor_121	yes	Dasytastes_sp_01_200	yes	Dasytastes_sp_02_230	yes	NA	NA	NA	NA	Dasytes_lineellus_443	yes	NA	NA	NA	NA	Dasytes_seminudus_117	yes	NA	NA	NA	NA	NA	NA	NA	NA	NA	NA	NA	NA	NA	NA	NA	NA	NA	NA
N0.HOG0000517	K00759	Metabolism	Nucleotide metabolism	Purine metabolism	APRT, apt; adenine phosphoribosyltransferase	NA	NA	NA	NA	Dasytastes_bicolor_124	yes	Dasytastes_sp_01_197	yes	Dasytastes_sp_02_227	yes	NA	NA	NA	NA	Dasytes_lineellus_440	yes	NA	NA	NA	NA	Dasytes_seminudus_120	no	NA	NA	NA	NA	NA	NA	NA	NA	NA	NA	NA	NA	NA	NA	NA	NA	NA	NA
N0.HOG0000518	K03473	Metabolism	Metabolism of cofactors and vitamins	Vitamin B6 metabolism	pdxB; erythronate-4-phosphate dehydrogenase	NA	NA	NA	NA	Dasytastes_bicolor_126	yes	Dasytastes_sp_01_195	yes	Dasytastes_sp_02_224	yes	NA	NA	NA	NA	Dasytes_lineellus_438	yes	NA	NA	NA	NA	Dasytes_seminudus_122	yes	NA	NA	NA	NA	NA	NA	NA	NA	NA	NA	NA	NA	NA	NA	NA	NA	NA	NA
N0.HOG0000562	K01963	Metabolism	Carbohydrate metabolism	Pyruvate metabolism	accD; acetyl-CoA carboxylase carboxyl transferase subunit beta	NA	NA	NA	NA	Dasytastes_bicolor_129	no	Dasytastes_sp_01_193	yes	Dasytastes_sp_02_222	yes	NA	NA	NA	NA	NA	NA	NA	NA	NA	NA	NA	NA	NA	NA	NA	NA	NA	NA	NA	NA	NA	NA	NA	NA	NA	NA	NA	NA	NA	NA
N0.HOG0000499	K01429	Metabolism	Nucleotide metabolism	Purine metabolism	ureB; urease subunit beta	NA	NA	NA	NA	Dasytastes_bicolor_13	yes	Dasytastes_sp_01_304	yes	Dasytastes_sp_02_333	yes	NA	NA	NA	NA	Dasytes_lineellus_542	yes	NA	NA	NA	NA	Dasytes_seminudus_12	yes	NA	NA	NA	NA	NA	NA	NA	NA	NA	NA	NA	NA	NA	NA	NA	NA	NA	NA
N0.HOG0000463	K11754	Metabolism	Metabolism of cofactors and vitamins	Folate biosynthesis	folC; dihydrofolate synthase / folylpolyglutamate synthase	NA	NA	NA	NA	Dasytastes_bicolor_130	yes	Dasytastes_sp_01_192	yes	NA	NA	NA	NA	NA	NA	Dasytes_lineellus_436	yes	NA	NA	NA	NA	Dasytes_seminudus_125	yes	NA	NA	Listrus_sp_DRAFT_retry_contig01_PROKKARAST_145	yes	NA	NA	Listrus_sp_02_183	yes	Listrus_sp_04_188	no	Listrus_sp_06_281	yes	Listrus_sp_07_306	yes	Listrus_sp_09_280	yes	NA	NA
N0.HOG0000500	K01428	Metabolism	Nucleotide metabolism	Purine metabolism	ureC; urease subunit alpha	NA	NA	NA	NA	Dasytastes_bicolor_14	yes	Dasytastes_sp_01_303	yes	Dasytastes_sp_02_332	yes	NA	NA	NA	NA	Dasytes_lineellus_541	yes	NA	NA	NA	NA	Dasytes_seminudus_13	yes	NA	NA	NA	NA	NA	NA	NA	NA	NA	NA	NA	NA	NA	NA	NA	NA	NA	NA
N0.HOG0000443	K06890	Not Included in Pathway or Brite	Poorly characterized	Function unknown	K06890; uncharacterized protein	NA	NA	NA	NA	Dasytastes_bicolor_149	yes	Dasytastes_sp_01_173	yes	Dasytastes_sp_02_202	yes	NA	NA	NA	NA	Dasytes_lineellus_415	yes	NA	NA	NA	NA	Dasytes_seminudus_144	yes	NA	NA	Listrus_sp_DRAFT_retry_contig01_PROKKARAST_165	yes	Listrus_sp_01_262	yes	Listrus_sp_02_164	yes	Listrus_sp_04_165	yes	Listrus_sp_06_300	yes	Listrus_sp_07_99	yes	Listrus_sp_09_299	yes	NA	NA
N0.HOG0000501	K03188	Not Included in Pathway or Brite	Unclassified: genetic information processing	Protein processing	ureF; urease accessory protein	NA	NA	NA	NA	Dasytastes_bicolor_15	yes	Dasytastes_sp_01_302	yes	Dasytastes_sp_02_331	yes	NA	NA	NA	NA	Dasytes_lineellus_540	yes	NA	NA	NA	NA	Dasytes_seminudus_14	yes	NA	NA	NA	NA	NA	NA	NA	NA	NA	NA	NA	NA	NA	NA	NA	NA	NA	NA
N0.HOG0000519	NA					NA	NA	NA	NA	Dasytastes_bicolor_150	no	Dasytastes_sp_01_172	no	Dasytastes_sp_02_201	no	NA	NA	NA	NA	Dasytes_lineellus_414	no	NA	NA	NA	NA	Dasytes_seminudus_145	no	NA	NA	NA	NA	NA	NA	NA	NA	NA	NA	NA	NA	NA	NA	NA	NA	NA	NA
N0.HOG0000520	NA					NA	NA	NA	NA	Dasytastes_bicolor_152	no	Dasytastes_sp_01_170	no	Dasytastes_sp_02_199	no	NA	NA	NA	NA	Dasytes_lineellus_412	no	NA	NA	NA	NA	Dasytes_seminudus_147	no	NA	NA	NA	NA	NA	NA	NA	NA	NA	NA	NA	NA	NA	NA	NA	NA	NA	NA
N0.HOG0000502	K03189	Not Included in Pathway or Brite	Unclassified: genetic information processing	Protein processing	ureG; urease accessory protein	NA	NA	NA	NA	Dasytastes_bicolor_16	yes	Dasytastes_sp_01_301	yes	Dasytastes_sp_02_330	yes	NA	NA	NA	NA	Dasytes_lineellus_539	yes	NA	NA	NA	NA	Dasytes_seminudus_15	yes	NA	NA	NA	NA	NA	NA	NA	NA	NA	NA	NA	NA	NA	NA	NA	NA	NA	NA
N0.HOG0000006	K03106	Genetic Information Processing	Folding, sorting and degradation	Protein export	SRP54, ffh; signal recognition particle subunit SRP54	NA	NA	NA	NA	Dasytastes_bicolor_161	yes	Dasytastes_sp_01_161	yes	Dasytastes_sp_02_190	yes	Dasytes_aeratus_72	yes	Dasytes_alpigradus_375	yes	Dasytes_lineellus_403	yes	Dasytes_niger_297	yes	Dasytes_plumbeus_280	yes	Dasytes_seminudus_156	yes	Dasytes_virens_281	yes	NA	NA	NA	NA	NA	NA	NA	NA	NA	NA	NA	NA	NA	NA	Psilothrix_viridicoerulea_292	yes
N0.HOG0000503	K03190	Not Included in Pathway or Brite	Unclassified: genetic information processing	Protein processing	ureD, ureH; urease accessory protein	NA	NA	NA	NA	Dasytastes_bicolor_17	yes	Dasytastes_sp_01_300	yes	Dasytastes_sp_02_329	yes	NA	NA	NA	NA	Dasytes_lineellus_538	yes	NA	NA	NA	NA	Dasytes_seminudus_16	yes	NA	NA	NA	NA	NA	NA	NA	NA	NA	NA	NA	NA	NA	NA	NA	NA	NA	NA
N0.HOG0000450	K01937	Metabolism	Nucleotide metabolism	Pyrimidine metabolism	pyrG, CTPS; CTP synthase	NA	NA	NA	NA	Dasytastes_bicolor_171	yes	Dasytastes_sp_01_151	yes	Dasytastes_sp_02_180	yes	Dasytes_aeratus_62	yes	Dasytes_alpigradus_385	yes	Dasytes_lineellus_393	yes	Dasytes_niger_307	yes	Dasytes_plumbeus_290	yes	Dasytes_seminudus_166	yes	Dasytes_virens_291	yes	NA	NA	NA	NA	NA	NA	NA	NA	NA	NA	NA	NA	NA	NA	Psilothrix_viridicoerulea_302	yes
N0.HOG0000504	NA					NA	NA	NA	NA	Dasytastes_bicolor_18	no	Dasytastes_sp_01_299	no	Dasytastes_sp_02_328	no	NA	NA	NA	NA	Dasytes_lineellus_537	no	NA	NA	NA	NA	Dasytes_seminudus_17	no	NA	NA	NA	NA	NA	NA	NA	NA	NA	NA	NA	NA	NA	NA	NA	NA	NA	NA
N0.HOG0000012	K02341	Genetic Information Processing	Replication and repair	DNA replication	holB; DNA polymerase III subunit delta'	NA	NA	NA	NA	Dasytastes_bicolor_184	yes	Dasytastes_sp_01_138	yes	Dasytastes_sp_02_167	yes	Dasytes_aeratus_49	yes	Dasytes_alpigradus_398	yes	Dasytes_lineellus_380	yes	Dasytes_niger_320	yes	Dasytes_plumbeus_303	yes	Dasytes_seminudus_179	yes	Dasytes_virens_304	yes	Listrus_sp_DRAFT_retry_contig01_PROKKARAST_194	yes	Listrus_sp_01_287	yes	Listrus_sp_02_135	yes	Listrus_sp_04_133	yes	Listrus_sp_06_331	yes	Listrus_sp_07_81	yes	Listrus_sp_09_329	yes	Psilothrix_viridicoerulea_315	yes
N0.HOG0000521	K07082	Brite Hierarchies	Protein families: metabolism	Peptidoglycan biosynthesis and degradation proteins	mltG; peptidoglycan lytic transglycosylase G	NA	NA	NA	NA	Dasytastes_bicolor_186	yes	Dasytastes_sp_01_135	yes	Dasytastes_sp_02_165	yes	NA	NA	NA	NA	Dasytes_lineellus_377	yes	NA	NA	NA	NA	Dasytes_seminudus_182	yes	NA	NA	NA	NA	NA	NA	NA	NA	NA	NA	NA	NA	NA	NA	NA	NA	NA	NA
N0.HOG0000522	K02619	Metabolism	Metabolism of cofactors and vitamins	Folate biosynthesis	pabC; 4-amino-4-deoxychorismate lyase	NA	NA	NA	NA	Dasytastes_bicolor_187	yes	Dasytastes_sp_01_134	yes	Dasytastes_sp_02_164	no	NA	NA	NA	NA	Dasytes_lineellus_376	yes	NA	NA	NA	NA	Dasytes_seminudus_183	yes	NA	NA	NA	NA	NA	NA	NA	NA	NA	NA	NA	NA	NA	NA	NA	NA	NA	NA
N0.HOG0000442	K02858	Metabolism	Metabolism of cofactors and vitamins	Riboflavin metabolism	ribB, RIB3; 3,4-dihydroxy 2-butanone 4-phosphate synthase	NA	NA	NA	NA	Dasytastes_bicolor_19	yes	Dasytastes_sp_01_297	yes	Dasytastes_sp_02_325	yes	NA	NA	NA	NA	Dasytes_lineellus_536	yes	NA	NA	NA	NA	Dasytes_seminudus_18	yes	NA	NA	Listrus_sp_DRAFT_retry_contig01_PROKKARAST_59	yes	Listrus_sp_01_176	yes	Listrus_sp_02_271	yes	Listrus_sp_04_376	yes	Listrus_sp_06_194	yes	Listrus_sp_07_28	no	Listrus_sp_09_196	yes	NA	NA
N0.HOG0000369	K00648	Metabolism	Lipid metabolism	Fatty acid biosynthesis	fabH; 3-oxoacyl-[acyl-carrier-protein] synthase III	NA	NA	NA	NA	Dasytastes_bicolor_191	yes	Dasytastes_sp_01_130	yes	Dasytastes_sp_02_160	yes	Dasytes_aeratus_44	yes	Dasytes_alpigradus_403	yes	Dasytes_lineellus_372	yes	Dasytes_niger_325	yes	Dasytes_plumbeus_308	yes	Dasytes_seminudus_187	yes	Dasytes_virens_309	yes	Listrus_sp_DRAFT_retry_contig01_PROKKARAST_199	yes	Listrus_sp_01_292	yes	Listrus_sp_02_130	yes	Listrus_sp_04_341	yes	Listrus_sp_06_336	yes	Listrus_sp_07_87	yes	Listrus_sp_09_334	yes	Psilothrix_viridicoerulea_320	yes
N0.HOG0000451	K09747	Not Included in Pathway or Brite	Unclassified: genetic information processing	Others	ebfC; nucleoid-associated protein EbfC	NA	NA	NA	NA	Dasytastes_bicolor_200	yes	Dasytastes_sp_01_120	yes	Dasytastes_sp_02_151	yes	Dasytes_aeratus_36	yes	Dasytes_alpigradus_412	yes	Dasytes_lineellus_363	yes	Dasytes_niger_333	yes	Dasytes_plumbeus_316	yes	Dasytes_seminudus_196	yes	Dasytes_virens_317	yes	NA	NA	NA	NA	NA	NA	NA	NA	NA	NA	NA	NA	NA	NA	Psilothrix_viridicoerulea_328	yes
N0.HOG0000555	K00796	Metabolism	Metabolism of cofactors and vitamins	Folate biosynthesis	folP; dihydropteroate synthase	NA	NA	NA	NA	Dasytastes_bicolor_205	yes	Dasytastes_sp_01_115	yes	NA	NA	NA	NA	NA	NA	Dasytes_lineellus_358	yes	NA	NA	NA	NA	Dasytes_seminudus_201	yes	NA	NA	NA	NA	NA	NA	NA	NA	NA	NA	NA	NA	NA	NA	NA	NA	NA	NA
N0.HOG0000505	K01633	Metabolism	Metabolism of cofactors and vitamins	Folate biosynthesis	folB; 7,8-dihydroneopterin aldolase/epimerase/oxygenase	NA	NA	NA	NA	Dasytastes_bicolor_21	yes	Dasytastes_sp_01_295	yes	Dasytastes_sp_02_323	no	NA	NA	NA	NA	Dasytes_lineellus_534	yes	NA	NA	NA	NA	Dasytes_seminudus_20	yes	NA	NA	NA	NA	NA	NA	NA	NA	NA	NA	NA	NA	NA	NA	NA	NA	NA	NA
N0.HOG0000452	K14170	Metabolism	Amino acid metabolism	Phenylalanine, tyrosine and tryptophan biosynthesis	pheA; chorismate mutase / prephenate dehydratase	NA	NA	NA	NA	Dasytastes_bicolor_221	yes	Dasytastes_sp_01_99	yes	Dasytastes_sp_02_131	yes	NA	NA	NA	NA	Dasytes_lineellus_343	yes	NA	NA	NA	NA	Dasytes_seminudus_217	yes	NA	NA	Listrus_sp_DRAFT_retry_contig01_PROKKARAST_228	yes	NA	NA	Listrus_sp_02_103	yes	Listrus_sp_04_313	yes	Listrus_sp_06_362	yes	Listrus_sp_07_259	yes	Listrus_sp_09_362	yes	NA	NA
N0.HOG0000557	K00998	Metabolism	Lipid metabolism	Glycerophospholipid metabolism	pssA; CDP-diacylglycerol---serine O-phosphatidyltransferase	NA	NA	NA	NA	Dasytastes_bicolor_225	yes	NA	NA	Dasytastes_sp_02_126	yes	NA	NA	NA	NA	Dasytes_lineellus_339	yes	NA	NA	NA	NA	Dasytes_seminudus_221	yes	NA	NA	NA	NA	NA	NA	NA	NA	NA	NA	NA	NA	NA	NA	NA	NA	NA	NA
N0.HOG0000453	K01175	Not Included in Pathway or Brite	Unclassified: metabolism	Enzymes with EC numbers	ybfF; esterase	NA	NA	NA	NA	Dasytastes_bicolor_237	yes	Dasytastes_sp_01_84	yes	Dasytastes_sp_02_114	yes	Dasytes_aeratus_363	yes	Dasytes_alpigradus_68	yes	Dasytes_lineellus_327	yes	Dasytes_niger_436	yes	Dasytes_plumbeus_417	yes	Dasytes_seminudus_232	yes	Dasytes_virens_418	yes	NA	NA	NA	NA	NA	NA	NA	NA	NA	NA	NA	NA	NA	NA	Psilothrix_viridicoerulea_427	yes
N0.HOG0000563	K06920	Metabolism	Metabolism of cofactors and vitamins	Folate biosynthesis	queC; 7-cyano-7-deazaguanine synthase	NA	NA	NA	NA	Dasytastes_bicolor_257	yes	NA	NA	Dasytastes_sp_02_94	no	NA	NA	NA	NA	Dasytes_lineellus_307	yes	NA	NA	NA	NA	NA	NA	NA	NA	NA	NA	NA	NA	NA	NA	NA	NA	NA	NA	NA	NA	NA	NA	NA	NA
N0.HOG0000367	K01255	Metabolism	Metabolism of other amino acids	Glutathione metabolism	CARP, pepA; leucyl aminopeptidase	NA	NA	NA	NA	Dasytastes_bicolor_26	yes	Dasytastes_sp_01_289	yes	Dasytastes_sp_02_318	yes	Dasytes_aeratus_169	yes	Dasytes_alpigradus_269	yes	Dasytes_lineellus_529	yes	Dasytes_niger_190	yes	Dasytes_plumbeus_180	yes	Dasytes_seminudus_25	yes	Dasytes_virens_180	yes	Listrus_sp_DRAFT_retry_contig01_PROKKARAST_66	yes	Listrus_sp_01_183	yes	Listrus_sp_02_264	yes	Listrus_sp_04_369	yes	Listrus_sp_06_201	yes	Listrus_sp_07_21	yes	Listrus_sp_09_203	yes	Psilothrix_viridicoerulea_188	yes
N0.HOG0000523	K01497	Metabolism	Metabolism of cofactors and vitamins	Riboflavin metabolism	ribA, RIB1; GTP cyclohydrolase II	NA	NA	NA	NA	Dasytastes_bicolor_271	yes	Dasytastes_sp_01_51	yes	Dasytastes_sp_02_80	yes	NA	NA	NA	NA	Dasytes_lineellus_292	yes	NA	NA	NA	NA	Dasytes_seminudus_265	yes	NA	NA	NA	NA	NA	NA	NA	NA	NA	NA	NA	NA	NA	NA	NA	NA	NA	NA
N0.HOG0000444	NA					NA	NA	NA	NA	Dasytastes_bicolor_273	no	Dasytastes_sp_01_48	no	Dasytastes_sp_02_74	no	NA	NA	NA	NA	Dasytes_lineellus_290	no	NA	NA	NA	NA	Dasytes_seminudus_267	no	NA	NA	Listrus_sp_DRAFT_retry_contig02_PROKKARAST_37	no	Listrus_sp_01_373	no	Listrus_sp_02_37	no	Listrus_sp_04_249	no	Listrus_sp_06_427	no	Listrus_sp_07_77	no	Listrus_sp_09_427	no	NA	NA
N0.HOG0000464	K00275	Metabolism	Metabolism of cofactors and vitamins	Vitamin B6 metabolism	pdxH, PNPO; pyridoxamine 5'-phosphate oxidase	NA	NA	NA	NA	Dasytastes_bicolor_277	yes	Dasytastes_sp_01_44	yes	Dasytastes_sp_02_70	yes	Dasytes_aeratus_396	yes	Dasytes_alpigradus_35	yes	Dasytes_lineellus_286	yes	NA	NA	Dasytes_plumbeus_384	yes	Dasytes_seminudus_271	yes	Dasytes_virens_385	yes	NA	NA	NA	NA	NA	NA	NA	NA	NA	NA	NA	NA	NA	NA	Psilothrix_viridicoerulea_394	yes
N0.HOG0000524	K00793	Metabolism	Metabolism of cofactors and vitamins	Riboflavin metabolism	ribE, RIB5; riboflavin synthase	NA	NA	NA	NA	Dasytastes_bicolor_279	yes	Dasytastes_sp_01_42	yes	Dasytastes_sp_02_68	yes	NA	NA	NA	NA	Dasytes_lineellus_284	yes	NA	NA	NA	NA	Dasytes_seminudus_273	yes	NA	NA	NA	NA	NA	NA	NA	NA	NA	NA	NA	NA	NA	NA	NA	NA	NA	NA
N0.HOG0000525	NA					NA	NA	NA	NA	Dasytastes_bicolor_283	no	Dasytastes_sp_01_38	no	Dasytastes_sp_02_64	no	NA	NA	NA	NA	Dasytes_lineellus_280	no	NA	NA	NA	NA	Dasytes_seminudus_277	no	NA	NA	NA	NA	NA	NA	NA	NA	NA	NA	NA	NA	NA	NA	NA	NA	NA	NA
N0.HOG0000370	K02477	Brite Hierarchies	Protein families: signaling and cellular processes	Two-component system	K02477; two-component system, LytTR family, response regulator	NA	NA	NA	NA	Dasytastes_bicolor_296	yes	Dasytastes_sp_01_24	yes	Dasytastes_sp_02_51	yes	Dasytes_aeratus_411	yes	Dasytes_alpigradus_16	yes	Dasytes_lineellus_267	yes	Dasytes_niger_388	yes	Dasytes_plumbeus_369	yes	Dasytes_seminudus_289	yes	Dasytes_virens_370	yes	Listrus_sp_DRAFT_retry_contig02_PROKKARAST_18	yes	Listrus_sp_01_392	yes	Listrus_sp_02_16	yes	Listrus_sp_04_268	yes	Listrus_sp_06_446	yes	Listrus_sp_07_349	yes	Listrus_sp_09_447	yes	Psilothrix_viridicoerulea_379	yes
N0.HOG0000468	K11535	Brite Hierarchies	Protein families: signaling and cellular processes	Transporters	nupC; nucleoside transport protein	NA	NA	NA	NA	Dasytastes_bicolor_297	yes	Dasytastes_sp_01_23	yes	Dasytastes_sp_02_50	yes	NA	NA	NA	NA	Dasytes_lineellus_265	yes	Dasytes_niger_386	yes	Dasytes_plumbeus_367	yes	Dasytes_seminudus_290	yes	Dasytes_virens_368	yes	NA	NA	NA	NA	NA	NA	NA	NA	NA	NA	NA	NA	NA	NA	Psilothrix_viridicoerulea_377	yes
N0.HOG0000558	K09791	Not Included in Pathway or Brite	Poorly characterized	Function unknown	K09791; uncharacterized protein	NA	NA	NA	NA	Dasytastes_bicolor_299	yes	Dasytastes_sp_01_20	yes	Dasytastes_sp_02_48	yes	NA	NA	NA	NA	NA	NA	NA	NA	NA	NA	Dasytes_seminudus_292	yes	NA	NA	NA	NA	NA	NA	NA	NA	NA	NA	NA	NA	NA	NA	NA	NA	NA	NA
N0.HOG0000471	K11085	Environmental Information Processing	Membrane transport	ABC transporters	msbA; ATP-binding cassette, subfamily B, bacterial MsbA	NA	NA	NA	NA	Dasytastes_bicolor_301	no	Dasytastes_sp_01_19	yes	Dasytastes_sp_02_47	yes	NA	NA	NA	NA	NA	NA	NA	NA	NA	NA	NA	NA	NA	NA	NA	NA	NA	NA	NA	NA	NA	NA	NA	NA	NA	NA	NA	NA	NA	NA
N0.HOG0000454	K00831	Metabolism	Energy metabolism	Methane metabolism	serC, PSAT1; phosphoserine aminotransferase	NA	NA	NA	NA	Dasytastes_bicolor_306	yes	Dasytastes_sp_01_15	yes	Dasytastes_sp_02_43	yes	NA	NA	NA	NA	Dasytes_lineellus_259	yes	NA	NA	NA	NA	Dasytes_seminudus_301	yes	NA	NA	Listrus_sp_DRAFT_retry_contig02_PROKKARAST_13	yes	NA	NA	Listrus_sp_02_11	yes	Listrus_sp_04_273	yes	Listrus_sp_06_451	yes	Listrus_sp_07_447	yes	Listrus_sp_09_452	yes	NA	NA
N0.HOG0000465	K01714	Metabolism	Amino acid metabolism	Lysine biosynthesis	dapA; 4-hydroxy-tetrahydrodipicolinate synthase	NA	NA	NA	NA	Dasytastes_bicolor_307	yes	Dasytastes_sp_01_14	yes	Dasytastes_sp_02_42	yes	NA	NA	NA	NA	Dasytes_lineellus_258	yes	NA	NA	NA	NA	Dasytes_seminudus_302	yes	NA	NA	Listrus_sp_DRAFT_retry_contig02_PROKKARAST_12	yes	NA	NA	Listrus_sp_02_10	yes	Listrus_sp_04_274	yes	NA	NA	Listrus_sp_07_453	yes	Listrus_sp_09_453	yes	NA	NA
N0.HOG0000455	K00133	Metabolism	Amino acid metabolism	Glycine, serine and threonine metabolism	asd; aspartate-semialdehyde dehydrogenase	NA	NA	NA	NA	Dasytastes_bicolor_315	yes	Dasytastes_sp_01_5	yes	Dasytastes_sp_02_34	yes	NA	NA	NA	NA	Dasytes_lineellus_250	yes	NA	NA	NA	NA	Dasytes_seminudus_310	yes	NA	NA	Listrus_sp_DRAFT_retry_contig02_PROKKARAST_3	yes	NA	NA	Listrus_sp_02_2	yes	Listrus_sp_04_230	yes	Listrus_sp_06_462	no	Listrus_sp_07_360	yes	Listrus_sp_09_461	yes	NA	NA
N0.HOG0000526	K01776	Metabolism	Metabolism of other amino acids	D-Amino acid metabolism	murI; glutamate racemase	NA	NA	NA	NA	Dasytastes_bicolor_319	yes	Dasytastes_sp_01_564	yes	Dasytastes_sp_02_28	yes	NA	NA	NA	NA	Dasytes_lineellus_246	no	NA	NA	NA	NA	Dasytes_seminudus_314	yes	NA	NA	NA	NA	NA	NA	NA	NA	NA	NA	NA	NA	NA	NA	NA	NA	NA	NA
N0.HOG0000506	K01586	Metabolism	Amino acid metabolism	Lysine biosynthesis	lysA; diaminopimelate decarboxylase	NA	NA	NA	NA	Dasytastes_bicolor_32	yes	Dasytastes_sp_01_283	yes	Dasytastes_sp_02_312	yes	NA	NA	NA	NA	Dasytes_lineellus_523	yes	NA	NA	NA	NA	Dasytes_seminudus_31	yes	NA	NA	NA	NA	NA	NA	NA	NA	NA	NA	NA	NA	NA	NA	NA	NA	NA	NA
N0.HOG0000527	K00297	Metabolism	Energy metabolism	Carbon fixation pathways in prokaryotes	metF, MTHFR; methylenetetrahydrofolate reductase (NADH)	NA	NA	NA	NA	Dasytastes_bicolor_320	yes	Dasytastes_sp_01_563	yes	Dasytastes_sp_02_27	yes	NA	NA	NA	NA	Dasytes_lineellus_244	yes	NA	NA	NA	NA	Dasytes_seminudus_315	yes	NA	NA	NA	NA	NA	NA	NA	NA	NA	NA	NA	NA	NA	NA	NA	NA	NA	NA
N0.HOG0000472	K01739	Metabolism	Energy metabolism	Sulfur metabolism	metB; cystathionine gamma-synthase	NA	NA	NA	NA	Dasytastes_bicolor_321	yes	Dasytastes_sp_01_561	yes	Dasytastes_sp_02_26	yes	NA	NA	NA	NA	Dasytes_lineellus_243	yes	NA	NA	NA	NA	Dasytes_seminudus_316	yes	NA	NA	NA	NA	NA	NA	Listrus_sp_02_76	no	Listrus_sp_04_490	no	NA	NA	NA	NA	Listrus_sp_09_387	no	NA	NA
N0.HOG0000528	K00995	Metabolism	Lipid metabolism	Glycerophospholipid metabolism	pgsA, PGS1; CDP-diacylglycerol---glycerol-3-phosphate 3-phosphatidyltransferase	NA	NA	NA	NA	Dasytastes_bicolor_324	yes	Dasytastes_sp_01_558	yes	Dasytastes_sp_02_23	yes	NA	NA	NA	NA	Dasytes_lineellus_240	yes	NA	NA	NA	NA	Dasytes_seminudus_319	yes	NA	NA	NA	NA	NA	NA	NA	NA	NA	NA	NA	NA	NA	NA	NA	NA	NA	NA
N0.HOG0000445	K01915	Metabolism	Carbohydrate metabolism	Glyoxylate and dicarboxylate metabolism	glnA, GLUL; glutamine synthetase	NA	NA	NA	NA	Dasytastes_bicolor_325	yes	Dasytastes_sp_01_557	yes	Dasytastes_sp_02_22	yes	NA	NA	NA	NA	Dasytes_lineellus_239	yes	NA	NA	NA	NA	Dasytes_seminudus_320	yes	NA	NA	Listrus_sp_DRAFT_retry_contig03_PROKKARAST_5	no	NA	NA	NA	NA	NA	NA	Listrus_sp_06_385	no	NA	NA	NA	NA	NA	NA
N0.HOG0000371	K03673	Human Diseases	Drug resistance: antimicrobial	Cationic antimicrobial peptide (CAMP) resistance	dsbA; protein dithiol oxidoreductase (disulfide-forming)	NA	NA	NA	NA	Dasytastes_bicolor_327	yes	Dasytastes_sp_01_555	yes	Dasytastes_sp_02_20	yes	Dasytes_aeratus_4	yes	Dasytes_alpigradus_445	yes	Dasytes_lineellus_237	yes	Dasytes_niger_365	yes	Dasytes_plumbeus_346	yes	Dasytes_seminudus_322	yes	Dasytes_virens_347	yes	Listrus_sp_DRAFT_retry_contig03_PROKKARAST_9	yes	Listrus_sp_01_332	yes	Listrus_sp_02_88	yes	Listrus_sp_04_427	yes	Listrus_sp_06_380	yes	Listrus_sp_07_221	yes	Listrus_sp_09_379	yes	Psilothrix_viridicoerulea_357	yes
N0.HOG0000529	K13950	Metabolism	Metabolism of cofactors and vitamins	Folate biosynthesis	pabAB; para-aminobenzoate synthetase	NA	NA	NA	NA	Dasytastes_bicolor_328	yes	Dasytastes_sp_01_554	yes	Dasytastes_sp_02_19	no	NA	NA	NA	NA	Dasytes_lineellus_236	yes	NA	NA	NA	NA	Dasytes_seminudus_323	yes	NA	NA	NA	NA	NA	NA	NA	NA	NA	NA	NA	NA	NA	NA	NA	NA	NA	NA
N0.HOG0000446	K00602	Metabolism	Nucleotide metabolism	Purine metabolism	purH; phosphoribosylaminoimidazolecarboxamide formyltransferase / IMP cyclohydrolase	NA	NA	NA	NA	Dasytastes_bicolor_329	yes	Dasytastes_sp_01_553	yes	Dasytastes_sp_02_18	yes	NA	NA	NA	NA	Dasytes_lineellus_235	yes	NA	NA	NA	NA	Dasytes_seminudus_324	yes	NA	NA	NA	NA	NA	NA	Listrus_sp_02_90	no	NA	NA	Listrus_sp_06_377	no	NA	NA	NA	NA	NA	NA
N0.HOG0000394	K27078	Environmental Information Processing	Signal transduction	Two-component system	cupE; spore coat protein U domain-containing protein, fimbrial subunit CupE1/2/3/6	NA	NA	NA	NA	Dasytastes_bicolor_33	yes	Dasytastes_sp_01_282	yes	Dasytastes_sp_02_311	yes	Dasytes_aeratus_163	yes	Dasytes_alpigradus_275	yes	NA	NA	Dasytes_niger_196	yes	Dasytes_plumbeus_186	yes	Dasytes_seminudus_32	yes	Dasytes_virens_186	yes	Listrus_sp_DRAFT_retry_contig01_PROKKARAST_72	yes	Listrus_sp_01_188	yes	Listrus_sp_02_258	yes	Listrus_sp_04_363	yes	Listrus_sp_06_208	yes	NA	NA	Listrus_sp_09_209	yes	Psilothrix_viridicoerulea_194	yes
N0.HOG0000009	K05787	Brite Hierarchies	Protein families: genetic information processing	DNA replication proteins	hupA; DNA-binding protein HU-alpha	NA	NA	NA	NA	Dasytastes_bicolor_330	yes	Dasytastes_sp_01_552	yes	Dasytastes_sp_02_17	yes	Dasytes_aeratus_5	yes	Dasytes_alpigradus_444	yes	Dasytes_lineellus_234	yes	Dasytes_niger_364	yes	Dasytes_plumbeus_345	yes	Dasytes_seminudus_325	yes	Dasytes_virens_346	yes	Listrus_sp_DRAFT_retry_contig03_PROKKARAST_12	yes	Listrus_sp_01_330	yes	Listrus_sp_02_91	yes	Listrus_sp_04_432	yes	Listrus_sp_06_376	yes	Listrus_sp_07_408	yes	Listrus_sp_09_376	yes	Psilothrix_viridicoerulea_356	yes
N0.HOG0000530	K00765	Metabolism	Amino acid metabolism	Histidine metabolism	hisG; ATP phosphoribosyltransferase	NA	NA	NA	NA	Dasytastes_bicolor_333	yes	Dasytastes_sp_01_549	yes	Dasytastes_sp_02_14	yes	NA	NA	NA	NA	Dasytes_lineellus_231	yes	NA	NA	NA	NA	Dasytes_seminudus_328	yes	NA	NA	NA	NA	NA	NA	NA	NA	NA	NA	NA	NA	NA	NA	NA	NA	NA	NA
N0.HOG0000531	K00013	Metabolism	Amino acid metabolism	Histidine metabolism	hisD; histidinol dehydrogenase	NA	NA	NA	NA	Dasytastes_bicolor_334	yes	Dasytastes_sp_01_548	yes	Dasytastes_sp_02_13	yes	NA	NA	NA	NA	Dasytes_lineellus_230	yes	NA	NA	NA	NA	Dasytes_seminudus_329	yes	NA	NA	NA	NA	NA	NA	NA	NA	NA	NA	NA	NA	NA	NA	NA	NA	NA	NA
N0.HOG0000532	K00817	Metabolism	Amino acid metabolism	Histidine metabolism	hisC; histidinol-phosphate aminotransferase	NA	NA	NA	NA	Dasytastes_bicolor_335	yes	Dasytastes_sp_01_547	yes	Dasytastes_sp_02_12	yes	NA	NA	NA	NA	Dasytes_lineellus_229	yes	NA	NA	NA	NA	Dasytes_seminudus_330	yes	NA	NA	NA	NA	NA	NA	NA	NA	NA	NA	NA	NA	NA	NA	NA	NA	NA	NA
N0.HOG0000533	K01089	Metabolism	Amino acid metabolism	Histidine metabolism	hisB; imidazoleglycerol-phosphate dehydratase / histidinol-phosphatase	NA	NA	NA	NA	Dasytastes_bicolor_336	yes	Dasytastes_sp_01_546	yes	Dasytastes_sp_02_11	yes	NA	NA	NA	NA	Dasytes_lineellus_228	yes	NA	NA	NA	NA	Dasytes_seminudus_331	yes	NA	NA	NA	NA	NA	NA	NA	NA	NA	NA	NA	NA	NA	NA	NA	NA	NA	NA
N0.HOG0000534	K02501	Metabolism	Amino acid metabolism	Histidine metabolism	hisH; imidazole glycerol-phosphate synthase subunit HisH	NA	NA	NA	NA	Dasytastes_bicolor_337	yes	Dasytastes_sp_01_545	yes	Dasytastes_sp_02_10	yes	NA	NA	NA	NA	Dasytes_lineellus_227	yes	NA	NA	NA	NA	Dasytes_seminudus_332	yes	NA	NA	NA	NA	NA	NA	NA	NA	NA	NA	NA	NA	NA	NA	NA	NA	NA	NA
N0.HOG0000535	K01814	Metabolism	Amino acid metabolism	Histidine metabolism	hisA; phosphoribosylformimino-5-aminoimidazole carboxamide ribotide isomerase	NA	NA	NA	NA	Dasytastes_bicolor_338	yes	Dasytastes_sp_01_544	yes	Dasytastes_sp_02_9	yes	NA	NA	NA	NA	Dasytes_lineellus_226	yes	NA	NA	NA	NA	Dasytes_seminudus_333	yes	NA	NA	NA	NA	NA	NA	NA	NA	NA	NA	NA	NA	NA	NA	NA	NA	NA	NA
N0.HOG0000536	K02500	Metabolism	Amino acid metabolism	Histidine metabolism	hisF; imidazole glycerol-phosphate synthase subunit HisF	NA	NA	NA	NA	Dasytastes_bicolor_339	yes	Dasytastes_sp_01_543	yes	Dasytastes_sp_02_8	yes	NA	NA	NA	NA	Dasytes_lineellus_225	yes	NA	NA	NA	NA	Dasytes_seminudus_334	yes	NA	NA	NA	NA	NA	NA	NA	NA	NA	NA	NA	NA	NA	NA	NA	NA	NA	NA
N0.HOG0000395	K07347	Environmental Information Processing	Signal transduction	Two-component system	fimD, fimC, mrkC, htrE, cssD; outer membrane usher protein	NA	NA	NA	NA	Dasytastes_bicolor_34	yes	Dasytastes_sp_01_281	yes	Dasytastes_sp_02_310	yes	Dasytes_aeratus_162	yes	Dasytes_alpigradus_276	yes	NA	NA	Dasytes_niger_197	yes	Dasytes_plumbeus_187	yes	Dasytes_seminudus_33	yes	Dasytes_virens_187	yes	Listrus_sp_DRAFT_retry_contig01_PROKKARAST_73	yes	Listrus_sp_01_189	yes	Listrus_sp_02_257	yes	Listrus_sp_04_362	yes	Listrus_sp_06_209	yes	NA	NA	Listrus_sp_09_210	yes	Psilothrix_viridicoerulea_195	yes
N0.HOG0000482	K11755	Metabolism	Amino acid metabolism	Histidine metabolism	hisIE; phosphoribosyl-AMP cyclohydrolase / phosphoribosyl-ATP pyrophosphohydrolase	NA	NA	NA	NA	Dasytastes_bicolor_340	yes	Dasytastes_sp_01_542	yes	Dasytastes_sp_02_7	yes	NA	NA	NA	NA	Dasytes_lineellus_224	yes	NA	NA	NA	NA	Dasytes_seminudus_335	yes	NA	NA	NA	NA	NA	NA	NA	NA	Listrus_sp_04_436	no	NA	NA	NA	NA	Listrus_sp_09_373	no	NA	NA
N0.HOG0000456	K01494	Metabolism	Nucleotide metabolism	Pyrimidine metabolism	dcd; dCTP deaminase	NA	NA	NA	NA	Dasytastes_bicolor_341	yes	Dasytastes_sp_01_541	yes	Dasytastes_sp_02_6	yes	NA	NA	NA	NA	Dasytes_lineellus_223	yes	NA	NA	NA	NA	Dasytes_seminudus_336	yes	NA	NA	Listrus_sp_DRAFT_retry_contig03_PROKKARAST_15	yes	Listrus_sp_01_327	yes	Listrus_sp_02_94	yes	Listrus_sp_04_437	yes	Listrus_sp_06_372	yes	NA	NA	Listrus_sp_09_371	yes	NA	NA
N0.HOG0000486	K00769	Metabolism	Nucleotide metabolism	Purine metabolism	gpt; xanthine phosphoribosyltransferase	NA	NA	NA	NA	Dasytastes_bicolor_345	yes	Dasytastes_sp_01_537	yes	Dasytastes_sp_02_2	yes	NA	NA	NA	NA	Dasytes_lineellus_219	yes	Dasytes_niger_357	yes	NA	NA	Dasytes_seminudus_340	yes	NA	NA	NA	NA	NA	NA	NA	NA	NA	NA	NA	NA	NA	NA	NA	NA	NA	NA
N0.HOG0000386	K07346	Environmental Information Processing	Signal transduction	Two-component system	fimC; fimbrial chaperone protein	NA	NA	NA	NA	Dasytastes_bicolor_35	yes	Dasytastes_sp_01_280	yes	Dasytastes_sp_02_309	yes	Dasytes_aeratus_161	yes	Dasytes_alpigradus_277	yes	NA	NA	Dasytes_niger_198	yes	Dasytes_plumbeus_188	yes	Dasytes_seminudus_34	yes	Dasytes_virens_188	yes	Listrus_sp_DRAFT_retry_contig01_PROKKARAST_74	yes	Listrus_sp_01_190	yes	Listrus_sp_02_256	yes	Listrus_sp_04_421	yes	Listrus_sp_06_210	yes	Listrus_sp_07_337	no	Listrus_sp_09_211	yes	Psilothrix_viridicoerulea_196	yes
N0.HOG0000487	K00651	Metabolism	Energy metabolism	Sulfur metabolism	metA; homoserine O-succinyltransferase/O-acetyltransferase	NA	NA	NA	NA	Dasytastes_bicolor_366	yes	Dasytastes_sp_01_515	yes	Dasytastes_sp_02_540	yes	NA	NA	NA	NA	Dasytes_lineellus_197	yes	NA	NA	NA	NA	Dasytes_seminudus_361	yes	NA	NA	NA	NA	NA	NA	NA	NA	NA	NA	NA	NA	NA	NA	Listrus_sp_09_20	no	NA	NA
N0.HOG0000537	K05368	Metabolism	Metabolism of cofactors and vitamins	Riboflavin metabolism	fre, ubiB; NAD(P)H-flavin reductase	NA	NA	NA	NA	Dasytastes_bicolor_367	yes	Dasytastes_sp_01_514	yes	Dasytastes_sp_02_539	yes	NA	NA	NA	NA	Dasytes_lineellus_196	yes	NA	NA	NA	NA	Dasytes_seminudus_362	yes	NA	NA	NA	NA	NA	NA	NA	NA	NA	NA	NA	NA	NA	NA	NA	NA	NA	NA
N0.HOG0000488	K00549	Metabolism	Amino acid metabolism	Cysteine and methionine metabolism	metE; 5-methyltetrahydropteroyltriglutamate--homocysteine methyltransferase	NA	NA	NA	NA	Dasytastes_bicolor_368	yes	Dasytastes_sp_01_513	yes	Dasytastes_sp_02_538	yes	NA	NA	NA	NA	Dasytes_lineellus_195	yes	NA	NA	NA	NA	Dasytes_seminudus_363	yes	NA	NA	NA	NA	NA	NA	NA	NA	Listrus_sp_04_283	no	NA	NA	NA	NA	NA	NA	NA	NA
N0.HOG0000538	NA					NA	NA	NA	NA	Dasytastes_bicolor_369	no	Dasytastes_sp_01_512	no	Dasytastes_sp_02_537	no	NA	NA	NA	NA	Dasytes_lineellus_194	no	NA	NA	NA	NA	Dasytes_seminudus_364	no	NA	NA	NA	NA	NA	NA	NA	NA	NA	NA	NA	NA	NA	NA	NA	NA	NA	NA
N0.HOG0000507	K27078	Environmental Information Processing	Signal transduction	Two-component system	cupE; spore coat protein U domain-containing protein, fimbrial subunit CupE1/2/3/6	NA	NA	NA	NA	Dasytastes_bicolor_37	yes	Dasytastes_sp_01_279	yes	Dasytastes_sp_02_308	yes	NA	NA	NA	NA	NA	NA	Dasytes_niger_200	yes	NA	NA	Dasytes_seminudus_35	yes	NA	NA	NA	NA	NA	NA	NA	NA	NA	NA	NA	NA	NA	NA	NA	NA	NA	NA
N0.HOG0000457	K03657	Genetic Information Processing	Replication and repair	Nucleotide excision repair	uvrD, pcrA; ATP-dependent DNA helicase UvrD/PcrA	NA	NA	NA	NA	Dasytastes_bicolor_371	yes	Dasytastes_sp_01_510	yes	Dasytastes_sp_02_535	yes	NA	NA	NA	NA	Dasytes_lineellus_192	yes	NA	NA	NA	NA	Dasytes_seminudus_366	yes	NA	NA	Listrus_sp_DRAFT_retry_contig03_PROKKARAST_40	yes	NA	NA	Listrus_sp_02_439	yes	Listrus_sp_04_286	yes	Listrus_sp_06_17	yes	Listrus_sp_07_125	yes	Listrus_sp_09_23	yes	NA	NA
N0.HOG0000393	K01778	Metabolism	Amino acid metabolism	Lysine biosynthesis	dapF; diaminopimelate epimerase	NA	NA	NA	NA	Dasytastes_bicolor_372	yes	Dasytastes_sp_01_509	yes	Dasytastes_sp_02_534	yes	NA	NA	NA	NA	Dasytes_lineellus_191	yes	NA	NA	NA	NA	Dasytes_seminudus_367	yes	NA	NA	Listrus_sp_DRAFT_retry_contig03_PROKKARAST_41	yes	NA	NA	Listrus_sp_02_438	yes	Listrus_sp_04_287	yes	NA	NA	Listrus_sp_07_126	yes	Listrus_sp_09_24	yes	NA	NA
N0.HOG0000489	K09897	Not Included in Pathway or Brite	Poorly characterized	Function unknown	K09897; uncharacterized protein	NA	NA	NA	NA	Dasytastes_bicolor_377	yes	Dasytastes_sp_01_504	yes	Dasytastes_sp_02_529	yes	NA	NA	NA	NA	Dasytes_lineellus_186	yes	NA	NA	NA	NA	Dasytes_seminudus_372	yes	NA	NA	NA	NA	Listrus_sp_01_19	yes	NA	NA	NA	NA	NA	NA	NA	NA	NA	NA	NA	NA
N0.HOG0000372	K07566	Brite Hierarchies	Protein families: genetic information processing	Ribosome biogenesis	tsaC, rimN, SUA5, YRDC; L-threonylcarbamoyladenylate synthase	NA	NA	NA	NA	Dasytastes_bicolor_379	yes	Dasytastes_sp_01_502	yes	Dasytastes_sp_02_527	yes	Dasytes_aeratus_326	yes	Dasytes_alpigradus_105	yes	Dasytes_lineellus_184	yes	Dasytes_niger_24	yes	Dasytes_plumbeus_24	yes	Dasytes_seminudus_374	yes	Dasytes_virens_24	yes	Listrus_sp_DRAFT_retry_contig03_PROKKARAST_48	yes	Listrus_sp_01_21	yes	Listrus_sp_02_431	yes	Listrus_sp_04_295	yes	Listrus_sp_06_28	yes	Listrus_sp_07_375	yes	Listrus_sp_09_31	yes	Psilothrix_viridicoerulea_23	yes
N0.HOG0000387	K27078	Environmental Information Processing	Signal transduction	Two-component system	cupE; spore coat protein U domain-containing protein, fimbrial subunit CupE1/2/3/6	NA	NA	NA	NA	Dasytastes_bicolor_38	yes	Dasytastes_sp_01_278	yes	Dasytastes_sp_02_307	yes	Dasytes_aeratus_159	yes	Dasytes_alpigradus_279	yes	NA	NA	Dasytes_niger_201	yes	Dasytes_plumbeus_190	yes	Dasytes_seminudus_36	yes	Dasytes_virens_190	yes	Listrus_sp_DRAFT_retry_contig01_PROKKARAST_75	yes	Listrus_sp_01_191	yes	Listrus_sp_02_255	yes	Listrus_sp_04_420	yes	Listrus_sp_06_211	yes	Listrus_sp_07_336	yes	Listrus_sp_09_212	yes	Psilothrix_viridicoerulea_198	yes
N0.HOG0000539	K00859	Metabolism	Metabolism of cofactors and vitamins	Pantothenate and CoA biosynthesis	coaE; dephospho-CoA kinase	NA	NA	NA	NA	Dasytastes_bicolor_382	yes	Dasytastes_sp_01_498	yes	Dasytastes_sp_02_523	yes	NA	NA	NA	NA	Dasytes_lineellus_181	yes	NA	NA	NA	NA	Dasytes_seminudus_377	yes	NA	NA	NA	NA	NA	NA	NA	NA	NA	NA	NA	NA	NA	NA	NA	NA	NA	NA
N0.HOG0000540	K05801	Brite Hierarchies	Protein families: genetic information processing	Chaperones and folding catalysts	djlA; DnaJ like chaperone protein	NA	NA	NA	NA	Dasytastes_bicolor_393	yes	Dasytastes_sp_01_486	yes	Dasytastes_sp_02_510	yes	NA	NA	NA	NA	Dasytes_lineellus_170	yes	NA	NA	NA	NA	Dasytes_seminudus_389	yes	NA	NA	NA	NA	NA	NA	NA	NA	NA	NA	NA	NA	NA	NA	NA	NA	NA	NA
N0.HOG0000373	K03771	Brite Hierarchies	Protein families: genetic information processing	Chaperones and folding catalysts	surA; peptidyl-prolyl cis-trans isomerase SurA	NA	NA	NA	NA	Dasytastes_bicolor_394	yes	Dasytastes_sp_01_485	yes	Dasytastes_sp_02_509	yes	Dasytes_aeratus_319	no	Dasytes_alpigradus_118	no	Dasytes_lineellus_169	yes	Dasytes_niger_37	no	Dasytes_plumbeus_30	no	Dasytes_seminudus_390	yes	Dasytes_virens_30	no	Listrus_sp_DRAFT_retry_contig03_PROKKARAST_64	no	Listrus_sp_01_35	no	Listrus_sp_02_417	no	Listrus_sp_04_19	no	Listrus_sp_06_42	no	Listrus_sp_07_62	no	Listrus_sp_09_47	no	Psilothrix_viridicoerulea_33	no
N0.HOG0000541	K00097	Metabolism	Metabolism of cofactors and vitamins	Vitamin B6 metabolism	pdxA; 4-hydroxythreonine-4-phosphate dehydrogenase	NA	NA	NA	NA	Dasytastes_bicolor_395	yes	Dasytastes_sp_01_484	yes	Dasytastes_sp_02_508	yes	NA	NA	NA	NA	Dasytes_lineellus_168	yes	NA	NA	NA	NA	Dasytes_seminudus_391	yes	NA	NA	NA	NA	NA	NA	NA	NA	NA	NA	NA	NA	NA	NA	NA	NA	NA	NA
N0.HOG0000542	K06195	Not Included in Pathway or Brite	Unclassified: signaling and cellular processes	Others	apaG; ApaG protein	NA	NA	NA	NA	Dasytastes_bicolor_397	yes	Dasytastes_sp_01_482	yes	Dasytastes_sp_02_506	yes	NA	NA	NA	NA	Dasytes_lineellus_166	yes	NA	NA	NA	NA	Dasytes_seminudus_393	yes	NA	NA	NA	NA	NA	NA	NA	NA	NA	NA	NA	NA	NA	NA	NA	NA	NA	NA
N0.HOG0000374	K01519	Metabolism	Nucleotide metabolism	Purine metabolism	rdgB, ITPA; XTP/dITP diphosphohydrolase	NA	NA	NA	NA	Dasytastes_bicolor_401	yes	Dasytastes_sp_01_478	yes	Dasytastes_sp_02_502	yes	Dasytes_aeratus_313	yes	Dasytes_alpigradus_124	yes	Dasytes_lineellus_162	yes	Dasytes_niger_43	yes	Dasytes_plumbeus_36	yes	Dasytes_seminudus_397	yes	Dasytes_virens_36	yes	Listrus_sp_DRAFT_retry_contig03_PROKKARAST_71	yes	Listrus_sp_01_42	yes	Listrus_sp_02_411	yes	Listrus_sp_04_27	no	Listrus_sp_06_49	yes	Listrus_sp_07_322	yes	Listrus_sp_09_53	yes	Psilothrix_viridicoerulea_39	yes
N0.HOG0000543	K11752	Metabolism	Metabolism of cofactors and vitamins	Riboflavin metabolism	ribD; diaminohydroxyphosphoribosylaminopyrimidine deaminase / 5-amino-6-(5-phosphoribosylamino)uracil reductase	NA	NA	NA	NA	Dasytastes_bicolor_425	yes	Dasytastes_sp_01_453	yes	Dasytastes_sp_02_478	yes	NA	NA	NA	NA	Dasytes_lineellus_135	yes	NA	NA	NA	NA	Dasytes_seminudus_421	yes	NA	NA	NA	NA	NA	NA	NA	NA	NA	NA	NA	NA	NA	NA	NA	NA	NA	NA
N0.HOG0000544	K00794	Metabolism	Metabolism of cofactors and vitamins	Riboflavin metabolism	ribH, RIB4; 6,7-dimethyl-8-ribityllumazine synthase	NA	NA	NA	NA	Dasytastes_bicolor_426	yes	Dasytastes_sp_01_452	yes	Dasytastes_sp_02_477	yes	NA	NA	NA	NA	Dasytes_lineellus_134	yes	NA	NA	NA	NA	Dasytes_seminudus_422	yes	NA	NA	NA	NA	NA	NA	NA	NA	NA	NA	NA	NA	NA	NA	NA	NA	NA	NA
N0.HOG0000545	K01095	Metabolism	Lipid metabolism	Glycerophospholipid metabolism	pgpA; phosphatidylglycerophosphatase A	NA	NA	NA	NA	Dasytastes_bicolor_428	yes	Dasytastes_sp_01_450	yes	Dasytastes_sp_02_475	yes	NA	NA	NA	NA	Dasytes_lineellus_132	yes	NA	NA	NA	NA	Dasytes_seminudus_424	yes	NA	NA	NA	NA	NA	NA	NA	NA	NA	NA	NA	NA	NA	NA	NA	NA	NA	NA
N0.HOG0000481	K06925	Brite Hierarchies	Protein families: genetic information processing	Transfer RNA biogenesis	tsaE; tRNA threonylcarbamoyladenosine biosynthesis protein TsaE	NA	NA	NA	NA	Dasytastes_bicolor_43	yes	Dasytastes_sp_01_273	yes	Dasytastes_sp_02_302	yes	NA	NA	Dasytes_alpigradus_284	yes	Dasytes_lineellus_518	yes	Dasytes_niger_207	yes	NA	NA	Dasytes_seminudus_41	yes	NA	NA	NA	NA	NA	NA	NA	NA	NA	NA	NA	NA	NA	NA	NA	NA	NA	NA
N0.HOG0000508	K01613	Metabolism	Lipid metabolism	Glycerophospholipid metabolism	psd, PISD; phosphatidylserine decarboxylase	NA	NA	NA	NA	Dasytastes_bicolor_46	yes	Dasytastes_sp_01_270	no	Dasytastes_sp_02_299	yes	NA	NA	NA	NA	Dasytes_lineellus_515	yes	NA	NA	NA	NA	Dasytes_seminudus_44	yes	NA	NA	NA	NA	NA	NA	NA	NA	NA	NA	NA	NA	NA	NA	NA	NA	NA	NA
N0.HOG0000581	NA					NA	NA	NA	NA	Dasytastes_bicolor_476	no	NA	NA	NA	NA	NA	NA	NA	NA	NA	NA	NA	NA	NA	NA	NA	NA	NA	NA	NA	NA	NA	NA	NA	NA	NA	NA	NA	NA	NA	NA	NA	NA	NA	NA
N0.HOG0000559	K00950	Metabolism	Metabolism of cofactors and vitamins	Folate biosynthesis	folK; 2-amino-4-hydroxy-6-hydroxymethyldihydropteridine diphosphokinase	NA	NA	NA	NA	Dasytastes_bicolor_483	yes	Dasytastes_sp_01_394	yes	NA	NA	NA	NA	NA	NA	Dasytes_lineellus_76	yes	NA	NA	NA	NA	Dasytes_seminudus_477	yes	NA	NA	NA	NA	NA	NA	NA	NA	NA	NA	NA	NA	NA	NA	NA	NA	NA	NA
N0.HOG0000447	K01439	Metabolism	Amino acid metabolism	Lysine biosynthesis	dapE; succinyl-diaminopimelate desuccinylase	NA	NA	NA	NA	Dasytastes_bicolor_493	yes	Dasytastes_sp_01_384	yes	Dasytastes_sp_02_410	yes	NA	NA	NA	NA	Dasytes_lineellus_66	yes	NA	NA	NA	NA	Dasytes_seminudus_487	yes	NA	NA	Listrus_sp_DRAFT_retry_contig03_PROKKARAST_152	no	NA	NA	Listrus_sp_02_331	no	NA	NA	NA	NA	Listrus_sp_07_151	no	NA	NA	NA	NA
N0.HOG0000564	K11738	Brite Hierarchies	Protein families: signaling and cellular processes	Transporters	ansP; L-asparagine permease	NA	NA	NA	NA	Dasytastes_bicolor_494	yes	NA	NA	NA	NA	NA	NA	NA	NA	Dasytes_lineellus_65	yes	NA	NA	NA	NA	Dasytes_seminudus_488	yes	NA	NA	NA	NA	NA	NA	NA	NA	NA	NA	NA	NA	NA	NA	NA	NA	NA	NA
N0.HOG0000546	K09815	Environmental Information Processing	Membrane transport	ABC transporters	znuA; zinc transport system substrate-binding protein	NA	NA	NA	NA	Dasytastes_bicolor_496	yes	Dasytastes_sp_01_381	yes	Dasytastes_sp_02_408	no	NA	NA	NA	NA	Dasytes_lineellus_63	yes	NA	NA	NA	NA	Dasytes_seminudus_490	yes	NA	NA	NA	NA	NA	NA	NA	NA	NA	NA	NA	NA	NA	NA	NA	NA	NA	NA
N0.HOG0000458	K09817	Environmental Information Processing	Membrane transport	ABC transporters	znuC; zinc transport system ATP-binding protein	NA	NA	NA	NA	Dasytastes_bicolor_497	yes	Dasytastes_sp_01_380	yes	NA	NA	NA	NA	NA	NA	Dasytes_lineellus_62	yes	NA	NA	NA	NA	Dasytes_seminudus_491	yes	NA	NA	Listrus_sp_DRAFT_retry_contig01_PROKKARAST	no	Listrus_sp_01_121	yes	NA	NA	NA	NA	Listrus_sp_06_132	yes	NA	NA	Listrus_sp_09_133	no	NA	NA
N0.HOG0000466	K09816	Environmental Information Processing	Membrane transport	ABC transporters	znuB; zinc transport system permease protein	NA	NA	NA	NA	Dasytastes_bicolor_498	yes	Dasytastes_sp_01_379	yes	Dasytastes_sp_02_404	no	NA	NA	NA	NA	Dasytes_lineellus_61	yes	NA	NA	NA	NA	Dasytes_seminudus_492	yes	NA	NA	Listrus_sp_DRAFT_retry_contig01_PROKKARAST_1	no	Listrus_sp_01_122	yes	NA	NA	NA	NA	Listrus_sp_06_133	yes	NA	NA	NA	NA	NA	NA
N0.HOG0000375	NA					NA	NA	NA	NA	Dasytastes_bicolor_502	no	Dasytastes_sp_01_375	no	Dasytastes_sp_02_400	no	Dasytes_aeratus_225	no	Dasytes_alpigradus_212	no	Dasytes_lineellus_57	no	Dasytes_niger_131	no	Dasytes_plumbeus_124	no	Dasytes_seminudus_496	no	Dasytes_virens_124	no	Listrus_sp_DRAFT_retry_contig01_PROKKARAST_5	no	Listrus_sp_01_126	no	Listrus_sp_02_326	no	Listrus_sp_04_113	no	Listrus_sp_06_137	no	Listrus_sp_07_146	no	Listrus_sp_09_139	no	Psilothrix_viridicoerulea_129	no
N0.HOG0000448	K11928	Brite Hierarchies	Protein families: signaling and cellular processes	Transporters	putP; sodium/proline symporter	NA	NA	NA	NA	Dasytastes_bicolor_507	yes	Dasytastes_sp_01_370	yes	Dasytastes_sp_02_395	yes	NA	NA	NA	NA	Dasytes_lineellus_52	yes	NA	NA	NA	NA	Dasytes_seminudus_501	yes	NA	NA	Listrus_sp_DRAFT_retry_contig01_PROKKARAST_10	yes	Listrus_sp_01_131	yes	Listrus_sp_02_321	yes	Listrus_sp_04_118	yes	Listrus_sp_06_142	yes	Listrus_sp_07_34	yes	Listrus_sp_09_144	yes	NA	NA
N0.HOG0000561	K06879	Metabolism	Metabolism of cofactors and vitamins	Folate biosynthesis	queF; 7-cyano-7-deazaguanine reductase	NA	NA	NA	NA	Dasytastes_bicolor_51	yes	NA	NA	NA	NA	NA	NA	NA	NA	Dasytes_lineellus_511	yes	NA	NA	NA	NA	Dasytes_seminudus_48	no	NA	NA	NA	NA	NA	NA	NA	NA	NA	NA	NA	NA	NA	NA	NA	NA	NA	NA
N0.HOG0000410	unclear					NA	NA	NA	NA	Dasytastes_bicolor_511	K01147	Dasytastes_sp_01_367	K01147	Dasytastes_sp_02_392	K01147	Dasytes_aeratus_283	K12573	NA	NA	Dasytes_lineellus_49	K01147	NA	NA	Dasytes_plumbeus_67	K12573	Dasytes_seminudus_504	yes	Dasytes_virens_67	K12573	NA	NA	NA	NA	NA	NA	NA	NA	NA	NA	NA	NA	NA	NA	NA	NA
N0.HOG0000547	K01733	Metabolism	Amino acid metabolism	Glycine, serine and threonine metabolism	thrC; threonine synthase	NA	NA	NA	NA	Dasytastes_bicolor_516	yes	Dasytastes_sp_01_362	yes	Dasytastes_sp_02_387	yes	NA	NA	NA	NA	Dasytes_lineellus_44	yes	NA	NA	NA	NA	Dasytes_seminudus_509	yes	NA	NA	NA	NA	NA	NA	NA	NA	NA	NA	NA	NA	NA	NA	NA	NA	NA	NA
N0.HOG0000548	K00872	Metabolism	Amino acid metabolism	Glycine, serine and threonine metabolism	thrB; homoserine kinase	NA	NA	NA	NA	Dasytastes_bicolor_517	yes	Dasytastes_sp_01_360	yes	Dasytastes_sp_02_386	yes	NA	NA	NA	NA	Dasytes_lineellus_43	yes	NA	NA	NA	NA	Dasytes_seminudus_510	yes	NA	NA	NA	NA	NA	NA	NA	NA	NA	NA	NA	NA	NA	NA	NA	NA	NA	NA
N0.HOG0000436	K12524	Metabolism	Amino acid metabolism	Glycine, serine and threonine metabolism	thrA; bifunctional aspartokinase / homoserine dehydrogenase 1	NA	NA	NA	NA	Dasytastes_bicolor_518	yes	Dasytastes_sp_01_358	yes	Dasytastes_sp_02_385	yes	NA	NA	NA	NA	Dasytes_lineellus_42	yes	NA	NA	NA	NA	Dasytes_seminudus_511	yes	NA	NA	Listrus_sp_DRAFT_retry_contig01_PROKKARAST_17	yes	NA	NA	Listrus_sp_02_314	yes	NA	NA	NA	NA	Listrus_sp_07_135	yes	Listrus_sp_09_152	yes	NA	NA
N0.HOG0000549	K03072	Genetic Information Processing	Folding, sorting and degradation	Protein export	secD; preprotein translocase subunit SecD	NA	NA	NA	NA	Dasytastes_bicolor_529	yes	Dasytastes_sp_01_345	yes	Dasytastes_sp_02_375	yes	NA	NA	NA	NA	Dasytes_lineellus_31	yes	NA	NA	NA	NA	Dasytes_seminudus_524	yes	NA	NA	NA	NA	NA	NA	NA	NA	NA	NA	NA	NA	NA	NA	NA	NA	NA	NA
N0.HOG0000550	K03074	Genetic Information Processing	Folding, sorting and degradation	Protein export	secF; preprotein translocase subunit SecF	NA	NA	NA	NA	Dasytastes_bicolor_530	yes	Dasytastes_sp_01_344	yes	Dasytastes_sp_02_374	yes	NA	NA	NA	NA	Dasytes_lineellus_30	yes	NA	NA	NA	NA	Dasytes_seminudus_525	yes	NA	NA	NA	NA	NA	NA	NA	NA	NA	NA	NA	NA	NA	NA	NA	NA	NA	NA
N0.HOG0000459	K00674	Metabolism	Amino acid metabolism	Lysine biosynthesis	dapD; 2,3,4,5-tetrahydropyridine-2,6-dicarboxylate N-succinyltransferase	NA	NA	NA	NA	Dasytastes_bicolor_532	yes	Dasytastes_sp_01_342	yes	Dasytastes_sp_02_372	yes	NA	NA	NA	NA	Dasytes_lineellus_28	yes	NA	NA	NA	NA	Dasytes_seminudus_527	yes	NA	NA	Listrus_sp_DRAFT_retry_contig01_PROKKARAST_26	yes	NA	NA	Listrus_sp_02_304	yes	Listrus_sp_04_446	yes	Listrus_sp_06_161	no	Listrus_sp_07_385	yes	Listrus_sp_09_162	yes	NA	NA
N0.HOG0000551	K00981	Metabolism	Lipid metabolism	Glycerophospholipid metabolism	E2.7.7.41, CDS1, CDS2, cdsA; phosphatidate cytidylyltransferase	NA	NA	NA	NA	Dasytastes_bicolor_540	yes	Dasytastes_sp_01_334	yes	Dasytastes_sp_02_364	yes	NA	NA	NA	NA	Dasytes_lineellus_20	yes	NA	NA	NA	NA	Dasytes_seminudus_535	yes	NA	NA	NA	NA	NA	NA	NA	NA	NA	NA	NA	NA	NA	NA	NA	NA	NA	NA
N0.HOG0000376	K06142	Not Included in Pathway or Brite	Unclassified: signaling and cellular processes	Structural proteins	hlpA, ompH; outer membrane protein	NA	NA	NA	NA	Dasytastes_bicolor_543	yes	Dasytastes_sp_01_331	yes	Dasytastes_sp_02_361	yes	Dasytes_aeratus_198	yes	Dasytes_alpigradus_240	yes	Dasytes_lineellus_17	yes	Dasytes_niger_160	yes	Dasytes_plumbeus_151	yes	Dasytes_seminudus_538	yes	Dasytes_virens_151	yes	Listrus_sp_DRAFT_retry_contig01_PROKKARAST_36	yes	Listrus_sp_01_153	yes	Listrus_sp_02_294	yes	Listrus_sp_04_399	yes	Listrus_sp_06_171	yes	Listrus_sp_07_288	yes	Listrus_sp_09_172	yes	Psilothrix_viridicoerulea_158	yes
N0.HOG0000552	K01962	Metabolism	Carbohydrate metabolism	Pyruvate metabolism	accA; acetyl-CoA carboxylase carboxyl transferase subunit alpha	NA	NA	NA	NA	Dasytastes_bicolor_546	no	Dasytastes_sp_01_328	yes	Dasytastes_sp_02_358	yes	NA	NA	NA	NA	NA	NA	NA	NA	NA	NA	Dasytes_seminudus_541	yes	NA	NA	NA	NA	NA	NA	NA	NA	NA	NA	NA	NA	NA	NA	NA	NA	NA	NA
N0.HOG0000396	K08998	Not Included in Pathway or Brite	Poorly characterized	Function unknown	K08998; uncharacterized protein	NA	NA	NA	NA	Dasytastes_bicolor_55	yes	Dasytastes_sp_01_265	yes	Dasytastes_sp_02_294	yes	Dasytes_aeratus_147	yes	Dasytes_alpigradus_293	yes	Dasytes_lineellus_507	yes	Dasytes_niger_216	yes	NA	NA	Dasytes_seminudus_52	yes	NA	NA	Listrus_sp_DRAFT_retry_contig01_PROKKARAST_89	yes	Listrus_sp_01_204	yes	Listrus_sp_02_240	yes	Listrus_sp_04_402	no	Listrus_sp_06_225	yes	Listrus_sp_07_183	yes	Listrus_sp_09_226	yes	Psilothrix_viridicoerulea_210	yes
N0.HOG0000509	K09159	Brite Hierarchies	Protein families: signaling and cellular processes	Prokaryotic defense system	cptB; antitoxin CptB	NA	NA	NA	NA	Dasytastes_bicolor_64	yes	Dasytastes_sp_01_257	yes	Dasytastes_sp_02_286	yes	NA	NA	NA	NA	Dasytes_lineellus_499	yes	NA	NA	NA	NA	Dasytes_seminudus_61	yes	NA	NA	NA	NA	NA	NA	NA	NA	NA	NA	NA	NA	NA	NA	NA	NA	NA	NA
N0.HOG0000484	K01262	Brite Hierarchies	Protein families: metabolism	Peptidases and inhibitors	pepP; Xaa-Pro aminopeptidase	NA	NA	NA	NA	Dasytastes_bicolor_69	yes	Dasytastes_sp_01_252	yes	Dasytastes_sp_02_281	yes	NA	NA	NA	NA	Dasytes_lineellus_494	yes	NA	NA	NA	NA	Dasytes_seminudus_66	yes	NA	NA	NA	NA	NA	NA	Listrus_sp_02_229	no	NA	NA	NA	NA	NA	NA	NA	NA	NA	NA
N0.HOG0000510	K01934	Metabolism	Metabolism of cofactors and vitamins	One carbon pool by folate	MTHFS; 5-formyltetrahydrofolate cyclo-ligase	NA	NA	NA	NA	Dasytastes_bicolor_70	yes	Dasytastes_sp_01_251	no	Dasytastes_sp_02_280	yes	NA	NA	NA	NA	Dasytes_lineellus_493	yes	NA	NA	NA	NA	Dasytes_seminudus_67	yes	NA	NA	NA	NA	NA	NA	NA	NA	NA	NA	NA	NA	NA	NA	NA	NA	NA	NA
N0.HOG0000511	K03472	Metabolism	Metabolism of cofactors and vitamins	Vitamin B6 metabolism	epd; D-erythrose 4-phosphate dehydrogenase	NA	NA	NA	NA	Dasytastes_bicolor_75	yes	Dasytastes_sp_01_246	yes	Dasytastes_sp_02_275	yes	NA	NA	NA	NA	Dasytes_lineellus_488	yes	NA	NA	NA	NA	Dasytes_seminudus_72	yes	NA	NA	NA	NA	NA	NA	NA	NA	NA	NA	NA	NA	NA	NA	NA	NA	NA	NA
N0.HOG0000512	K01480	Metabolism	Amino acid metabolism	Arginine and proline metabolism	speB; agmatinase	NA	NA	NA	NA	Dasytastes_bicolor_77	yes	Dasytastes_sp_01_244	yes	Dasytastes_sp_02_273	yes	NA	NA	NA	NA	Dasytes_lineellus_486	yes	NA	NA	NA	NA	Dasytes_seminudus_74	yes	NA	NA	NA	NA	NA	NA	NA	NA	NA	NA	NA	NA	NA	NA	NA	NA	NA	NA
N0.HOG0000513	K01585	Metabolism	Amino acid metabolism	Arginine and proline metabolism	speA; arginine decarboxylase	NA	NA	NA	NA	Dasytastes_bicolor_78	yes	Dasytastes_sp_01_243	yes	Dasytastes_sp_02_272	yes	NA	NA	NA	NA	Dasytes_lineellus_485	yes	NA	NA	NA	NA	Dasytes_seminudus_75	yes	NA	NA	NA	NA	NA	NA	NA	NA	NA	NA	NA	NA	NA	NA	NA	NA	NA	NA
N0.HOG0000514	K06997	Not Included in Pathway or Brite	Unclassified: metabolism	Amino acid metabolism	yggS, PROSC; PLP dependent protein	NA	NA	NA	NA	Dasytastes_bicolor_82	yes	Dasytastes_sp_01_241	yes	Dasytastes_sp_02_270	yes	NA	NA	NA	NA	Dasytes_lineellus_482	yes	NA	NA	NA	NA	Dasytes_seminudus_78	yes	NA	NA	NA	NA	NA	NA	NA	NA	NA	NA	NA	NA	NA	NA	NA	NA	NA	NA
N0.HOG0000449	K00215	Metabolism	Amino acid metabolism	Lysine biosynthesis	dapB; 4-hydroxy-tetrahydrodipicolinate reductase	NA	NA	NA	NA	Dasytastes_bicolor_93	yes	Dasytastes_sp_01_230	yes	Dasytastes_sp_02_259	yes	NA	NA	NA	NA	Dasytes_lineellus_471	yes	NA	NA	NA	NA	Dasytes_seminudus_89	yes	NA	NA	Listrus_sp_DRAFT_retry_contig01_PROKKARAST_119	yes	NA	NA	Listrus_sp_02_210	yes	Listrus_sp_04_214	yes	NA	NA	Listrus_sp_07_474	yes	Listrus_sp_09_255	yes	NA	NA
N0.HOG0000485	K01760	Metabolism	Amino acid metabolism	Cysteine and methionine metabolism	metC; cysteine-S-conjugate beta-lyase	NA	NA	NA	NA	Dasytastes_bicolor_96	yes	Dasytastes_sp_01_227	yes	Dasytastes_sp_02_256	yes	NA	NA	NA	NA	Dasytes_lineellus_468	yes	NA	NA	NA	NA	Dasytes_seminudus_92	yes	NA	NA	NA	NA	NA	NA	NA	NA	NA	NA	NA	NA	NA	NA	NA	NA	NA	NA
N0.HOG0000515	K16322	Brite Hierarchies	Protein families: signaling and cellular processes	Transporters	pit; low-affinity inorganic phosphate transporter	NA	NA	NA	NA	Dasytastes_bicolor_99	yes	Dasytastes_sp_01_224	yes	Dasytastes_sp_02_253	yes	NA	NA	NA	NA	Dasytes_lineellus_465	yes	NA	NA	NA	NA	Dasytes_seminudus_95	yes	NA	NA	NA	NA	NA	NA	NA	NA	NA	NA	NA	NA	NA	NA	NA	NA	NA	NA
N0.HOG0000582	K01961	Metabolism	Carbohydrate metabolism	Pyruvate metabolism	accC; acetyl-CoA carboxylase, biotin carboxylase subunit	NA	NA	NA	NA	NA	NA	Dasytastes_sp_01	yes	Dasytastes_sp_02_29	yes	NA	NA	NA	NA	NA	NA	NA	NA	NA	NA	NA	NA	NA	NA	NA	NA	NA	NA	NA	NA	NA	NA	NA	NA	NA	NA	NA	NA	NA	NA
N0.HOG0000583	K02160	Metabolism	Carbohydrate metabolism	Pyruvate metabolism	accB, bccP; acetyl-CoA carboxylase biotin carboxyl carrier protein	NA	NA	NA	NA	NA	NA	Dasytastes_sp_01_1	yes	Dasytastes_sp_02_30	yes	NA	NA	NA	NA	NA	NA	NA	NA	NA	NA	NA	NA	NA	NA	NA	NA	NA	NA	NA	NA	NA	NA	NA	NA	NA	NA	NA	NA	NA	NA
N0.HOG0000554	K13788	Metabolism	Carbohydrate metabolism	Pyruvate metabolism	pta; phosphate acetyltransferase	NA	NA	NA	NA	NA	NA	Dasytastes_sp_01_190	yes	Dasytastes_sp_02_220	no	NA	NA	NA	NA	Dasytes_lineellus_433	no	NA	NA	NA	NA	NA	NA	NA	NA	NA	NA	NA	NA	NA	NA	NA	NA	NA	NA	NA	NA	NA	NA	NA	NA
N0.HOG0000585	K00655	Metabolism	Lipid metabolism	Glycerolipid metabolism	plsC; 1-acyl-sn-glycerol-3-phosphate acyltransferase	NA	NA	NA	NA	NA	NA	Dasytastes_sp_01_298	yes	Dasytastes_sp_02_327	yes	NA	NA	NA	NA	NA	NA	NA	NA	NA	NA	NA	NA	NA	NA	NA	NA	NA	NA	NA	NA	NA	NA	NA	NA	NA	NA	NA	NA	NA	NA
N0.HOG0000586	K03524	Metabolism	Metabolism of cofactors and vitamins	Biotin metabolism	birA; BirA family transcriptional regulator, biotin operon repressor / biotin---[acetyl-CoA-carboxylase] ligase	NA	NA	NA	NA	NA	NA	Dasytastes_sp_01_316	yes	Dasytastes_sp_02_345	yes	NA	NA	NA	NA	NA	NA	NA	NA	NA	NA	NA	NA	NA	NA	NA	NA	NA	NA	NA	NA	NA	NA	NA	NA	NA	NA	NA	NA	NA	NA
N0.HOG0000587	K00627	Metabolism	Carbohydrate metabolism	Glycolysis / Gluconeogenesis	DLAT, aceF, pdhC; pyruvate dehydrogenase E2 component (dihydrolipoyllysine-residue acetyltransferase)	NA	NA	NA	NA	NA	NA	Dasytastes_sp_01_401	yes	Dasytastes_sp_02_426	yes	NA	NA	NA	NA	NA	NA	NA	NA	NA	NA	NA	NA	NA	NA	NA	NA	NA	NA	NA	NA	NA	NA	NA	NA	NA	NA	NA	NA	NA	NA
N0.HOG0000588	K00163	Metabolism	Carbohydrate metabolism	Glycolysis / Gluconeogenesis	aceE; pyruvate dehydrogenase E1 component	NA	NA	NA	NA	NA	NA	Dasytastes_sp_01_402	yes	Dasytastes_sp_02_427	yes	NA	NA	NA	NA	NA	NA	NA	NA	NA	NA	NA	NA	NA	NA	NA	NA	NA	NA	NA	NA	NA	NA	NA	NA	NA	NA	NA	NA	NA	NA
N0.HOG0000566	K01716	Metabolism	Lipid metabolism	Fatty acid biosynthesis	fabA; 3-hydroxyacyl-[acyl-carrier protein] dehydratase / trans-2-decenoyl-[acyl-carrier protein] isomerase	NA	NA	NA	NA	NA	NA	Dasytastes_sp_01_474	yes	Dasytastes_sp_02_498	yes	NA	NA	NA	NA	Dasytes_lineellus_157	no	NA	NA	NA	NA	NA	NA	NA	NA	NA	NA	NA	NA	NA	NA	NA	NA	NA	NA	NA	NA	NA	NA	NA	NA
N0.HOG0000589	NA					NA	NA	NA	NA	NA	NA	Dasytastes_sp_01_499	no	Dasytastes_sp_02_524	no	NA	NA	NA	NA	NA	NA	NA	NA	NA	NA	NA	NA	NA	NA	NA	NA	NA	NA	NA	NA	NA	NA	NA	NA	NA	NA	NA	NA	NA	NA
N0.HOG0000584	K03168	Brite Hierarchies	Protein families: genetic information processing	DNA replication proteins	topA; DNA topoisomerase I	NA	NA	NA	NA	NA	NA	Dasytastes_sp_01_50	yes	Dasytastes_sp_02_78	no	NA	NA	NA	NA	NA	NA	NA	NA	NA	NA	NA	NA	NA	NA	NA	NA	NA	NA	NA	NA	NA	NA	NA	NA	NA	NA	NA	NA	NA	NA
N0.HOG0000590	K00631	Metabolism	Lipid metabolism	Glycerolipid metabolism	plsB; glycerol-3-phosphate O-acyltransferase	NA	NA	NA	NA	NA	NA	Dasytastes_sp_01_516	yes	Dasytastes_sp_02_541	yes	NA	NA	NA	NA	NA	NA	NA	NA	NA	NA	NA	NA	NA	NA	NA	NA	NA	NA	NA	NA	NA	NA	NA	NA	NA	NA	NA	NA	NA	NA
N0.HOG0000556	NA					NA	NA	NA	NA	NA	NA	NA	NA	Dasytastes_sp_02_145	no	NA	NA	NA	NA	NA	NA	NA	NA	NA	NA	NA	NA	NA	NA	NA	NA	NA	NA	NA	NA	NA	NA	NA	NA	NA	NA	NA	NA	NA	NA
N0.HOG0000565	NA					NA	NA	NA	NA	NA	NA	NA	NA	Dasytastes_sp_02_62	no	NA	NA	NA	NA	NA	NA	NA	NA	NA	NA	NA	NA	NA	NA	NA	NA	NA	NA	NA	NA	NA	NA	NA	NA	NA	NA	NA	NA	NA	NA
N0.HOG0000490	K27078	Environmental Information Processing	Signal transduction	Two-component system	cupE; spore coat protein U domain-containing protein, fimbrial subunit CupE1/2/3/6	NA	NA	NA	NA	NA	NA	NA	NA	NA	NA	Dasytes_aeratus_160	yes	Dasytes_alpigradus_278	yes	NA	NA	Dasytes_niger_199	yes	Dasytes_plumbeus_189	yes	NA	NA	Dasytes_virens_189	yes	NA	NA	NA	NA	NA	NA	NA	NA	NA	NA	NA	NA	NA	NA	Psilothrix_viridicoerulea_197	yes
N0.HOG0000491	K00600	Metabolism	Carbohydrate metabolism	Glyoxylate and dicarboxylate metabolism	glyA, SHMT; glycine hydroxymethyltransferase	NA	NA	NA	NA	NA	NA	NA	NA	NA	NA	Dasytes_aeratus_294	yes	Dasytes_alpigradus_144	yes	NA	NA	Dasytes_niger_62	yes	Dasytes_plumbeus_55	yes	NA	NA	Dasytes_virens_55	yes	NA	NA	NA	NA	NA	NA	NA	NA	NA	NA	NA	NA	NA	NA	Psilothrix_viridicoerulea_58	yes
N0.HOG0000492	K04485	Brite Hierarchies	Protein families: genetic information processing	DNA repair and recombination proteins	radA, sms; DNA repair protein RadA/Sms	NA	NA	NA	NA	NA	NA	NA	NA	NA	NA	Dasytes_aeratus_335	yes	Dasytes_alpigradus_96	yes	NA	NA	Dasytes_niger_16	yes	Dasytes_plumbeus_15	yes	NA	NA	Dasytes_virens_15	yes	NA	NA	NA	NA	NA	NA	NA	NA	NA	NA	NA	NA	NA	NA	Psilothrix_viridicoerulea_16	yes
N0.HOG0000493	K02478	Brite Hierarchies	Protein families: metabolism	Protein kinases	K02478; two-component system, LytTR family, sensor kinase	NA	NA	NA	NA	NA	NA	NA	NA	NA	NA	Dasytes_aeratus_412	yes	Dasytes_alpigradus_15	yes	NA	NA	Dasytes_niger_387	yes	Dasytes_plumbeus_368	yes	NA	NA	Dasytes_virens_369	yes	NA	NA	NA	NA	NA	NA	NA	NA	NA	NA	NA	NA	NA	NA	Psilothrix_viridicoerulea_378	yes
N0.HOG0000494	K04758	Brite Hierarchies	Protein families: signaling and cellular processes	Transporters	feoA; ferrous iron transport protein A	NA	NA	NA	NA	NA	NA	NA	NA	NA	NA	Dasytes_aeratus_422	yes	Dasytes_alpigradus_5	yes	NA	NA	Dasytes_niger_376	yes	Dasytes_plumbeus_357	yes	NA	NA	Dasytes_virens_358	yes	NA	NA	NA	NA	NA	NA	NA	NA	NA	NA	NA	NA	NA	NA	Psilothrix_viridicoerulea_367	yes
N0.HOG0000495	K04759	Brite Hierarchies	Protein families: signaling and cellular processes	Transporters	feoB; ferrous iron transport protein B	NA	NA	NA	NA	NA	NA	NA	NA	NA	NA	Dasytes_aeratus_423	yes	Dasytes_alpigradus_4	yes	NA	NA	Dasytes_niger_375	yes	Dasytes_plumbeus_356	yes	NA	NA	Dasytes_virens_357	yes	NA	NA	NA	NA	NA	NA	NA	NA	NA	NA	NA	NA	NA	NA	Psilothrix_viridicoerulea_366	yes
N0.HOG0000496	K07490	Brite Hierarchies	Protein families: signaling and cellular processes	Transporters	feoC; ferrous iron transport protein C	NA	NA	NA	NA	NA	NA	NA	NA	NA	NA	Dasytes_aeratus_424	yes	Dasytes_alpigradus_3	yes	NA	NA	Dasytes_niger_374	yes	Dasytes_plumbeus_355	yes	NA	NA	Dasytes_virens_356	yes	NA	NA	NA	NA	NA	NA	NA	NA	NA	NA	NA	NA	NA	NA	Psilothrix_viridicoerulea_365	yes
N0.HOG0000567	K06131	Metabolism	Lipid metabolism	Glycerophospholipid metabolism	clsA_B; cardiolipin synthase A/B	NA	NA	NA	NA	NA	NA	NA	NA	NA	NA	NA	NA	Dasytes_alpigradus_364	yes	NA	NA	NA	NA	Dasytes_plumbeus_270	no	NA	NA	Dasytes_virens_271	no	NA	NA	NA	NA	NA	NA	NA	NA	NA	NA	NA	NA	NA	NA	NA	NA
N0.HOG0000568	K07740	Not Included in Pathway or Brite	Unclassified: genetic information processing	Transcription	rsd; regulator of sigma D	NA	NA	NA	NA	NA	NA	NA	NA	NA	NA	NA	NA	Dasytes_alpigradus_443	yes	NA	NA	Dasytes_niger_363	yes	NA	NA	NA	NA	NA	NA	NA	NA	NA	NA	NA	NA	NA	NA	NA	NA	NA	NA	NA	NA	Psilothrix_viridicoerulea_355	no
N0.HOG0000569	NA					NA	NA	NA	NA	NA	NA	NA	NA	NA	NA	NA	NA	NA	NA	NA	NA	NA	NA	NA	NA	NA	NA	NA	NA	Listrus_sp_DRAFT_retry_contig01_PROKKARAST_146	no	NA	NA	NA	NA	Listrus_sp_04_185	no	NA	NA	Listrus_sp_07_353	no	NA	NA	NA	NA
N0.HOG0000483	NA					NA	NA	NA	NA	NA	NA	NA	NA	NA	NA	NA	NA	NA	NA	NA	NA	NA	NA	NA	NA	NA	NA	NA	NA	Listrus_sp_DRAFT_retry_contig01_PROKKARAST_64	no	Listrus_sp_01_181	no	Listrus_sp_02_266	no	Listrus_sp_04_371	no	Listrus_sp_06_199	no	Listrus_sp_07_23	no	Listrus_sp_09_201	no	NA	NA
N0.HOG0000497	NA					NA	NA	NA	NA	NA	NA	NA	NA	NA	NA	NA	NA	NA	NA	NA	NA	NA	NA	NA	NA	NA	NA	NA	NA	Listrus_sp_DRAFT_retry_contig03_PROKKARAST_77	no	NA	NA	Listrus_sp_02_405	no	Listrus_sp_04_32	no	Listrus_sp_06_53	no	Listrus_sp_07_302	no	Listrus_sp_09_58	no	NA	NA
N0.HOG0000570	NA					NA	NA	NA	NA	NA	NA	NA	NA	NA	NA	NA	NA	NA	NA	NA	NA	NA	NA	NA	NA	NA	NA	NA	NA	NA	NA	NA	NA	Listrus_sp_02_89	no	NA	NA	NA	NA	Listrus_sp_07_222	no	Listrus_sp_09_377	no	NA	NA
N0.HOG0000607	NA					NA	NA	NA	NA	NA	NA	NA	NA	NA	NA	NA	NA	NA	NA	NA	NA	NA	NA	NA	NA	NA	NA	NA	NA	NA	NA	NA	NA	NA	NA	Listrus_sp_04_216	no	NA	NA	Listrus_sp_07_162	no	NA	NA	NA	NA
N0.HOG0000610	NA					NA	NA	NA	NA	NA	NA	NA	NA	NA	NA	NA	NA	NA	NA	NA	NA	NA	NA	NA	NA	NA	NA	NA	NA	NA	NA	NA	NA	NA	NA	Listrus_sp_04_430	no	Listrus_sp_06_378	no	NA	NA	NA	NA	NA	NA
N0.HOG0000612	NA					NA	NA	NA	NA	NA	NA	NA	NA	NA	NA	NA	NA	NA	NA	NA	NA	NA	NA	NA	NA	NA	NA	NA	NA	NA	NA	NA	NA	NA	NA	NA	NA	NA	NA	NA	NA	Listrus_sp_09_327	no	NA	NA
