# Supplementary material for: Evolutionary history of tyrosine-supplementing endosymbionts in pollen-feeding beetles
Source: ISME J. 2024 Jun 11;18(1):wrae080. doi: 10.1093/ismejo/wrae080 (PMC11191362; doi:10.1093/ismejo/wrae080)
Supplement: Supplementary_file_03-dnds_wrae080 [file supplementary_file_03-dnds_wrae080.xlsx]

## Sheet: dnds
Supplement 02: Output of the dN/dS analysis of specific lysine biosynthesis pathway genes of Dasytiphilus symbionts of Listrus spp. host against the background of Dasytiphilus symbionts of Dasytastes-clade hosts.
					RELAX alternative									RELAX null
gene	K	p-value	LR	selection direction	log L	#. params	AICc	Reference ω1	Reference ω2	Reference ω3	Test ω1	Test ω2	Test ω3	log L	#. params	AICc	Reference ω1	Reference ω2	Reference ω3	Test ω1	Test ω2	Test ω3
dapF	0.28	<0.001	17.81	relax of purifying selection	-3819	44	7727.1	N/A	0.00 (81.94%)	1.43 (14.89%)	N/A	0.22 (81.94%)	1.11 (14.89%)	-3827.9	43	7742.8	N/A	0.00 (82.43%)	1.45 (17.57%)	N/A	0.00 (82.43%)	1.45 (17.57%)
thrA	0.42	0.001	11.89	relax of purifying selection	-11691.2	43	23468.7	N/A	0.00 (61.71%)	1.00 (16.29%)	N/A	0.05 (61.71%)	1.00 (16.29%)	-11697.1	42	23478.6	N/A	0.03 (61.47%)	1.00 (16.01%)	N/A	0.03 (61.47%)	1.00 (16.01%)
serC	0.97	0.871	0.03	NA	-4341	39	8760.7	0.05 (83.07%)	0.86 (16.62%)	15.26 (0.31%)	0.06 (83.07%)	0.86 (16.62%)	13.92 (0.31%)	-4341	38	8758.7	0.06 (83.55%)	0.88 (16.17%)	15.93 (0.28%)	0.06 (83.55%)	0.88 (16.17%)	15.93 (0.28%)
asdD	1.13	0.36	0.84	NA	-4044.9	39	8168.5	N/A	0.21 (53.95%)	2.77 (0.43%)	N/A	0.17 (53.95%)	3.18 (0.43%)	-4045.3	38	8167.3	N/A	0.18 (53.40%)	2.56 (0.64%)	N/A	0.18 (53.40%)	2.56 (0.64%)
dapE	0.02	<0.001	21.72	relax of purifying selection	-3672.9	39	7424.5	0.00 (70.18%)	0.31 (28.09%)	1.31 (1.74%)	0.01 (70.18%)	0.98 (28.09%)	1.00 (1.74%)	-3683.8	38	7444.2	N/A	0.28 (29.93%)	1.42 (5.19%)	N/A	0.28 (29.93%)	1.42 (5.19%)
dapD	0.58	0.092	2.84	NA	-3117.2	39	6313.5	0.00 (76.23%)	0.44 (23.65%)	199.92 (0.11%)	0.02 (76.23%)	0.62 (23.65%)	21.85 (0.11%)	-3118.6	38	6314.2	0.02 (72.69%)	0.39 (27.11%)	13.47 (0.21%)	0.02 (72.69%)	0.39 (27.11%)	13.47 (0.21%)
dapB	1.05	0.703	0.15	NA	-3485.2	37	7045.4	0.01 (38.50%)	0.24 (60.90%)	24.35 (0.60%)	0.01 (38.50%)	0.22 (60.90%)	28.29 (0.60%)	-3485.3	36	7043.4	0.01 (38.70%)	0.23 (60.71%)	26.98 (0.59%)	0.01 (38.70%)	0.23 (60.71%)	26.98 (0.59%)
dapA	0.4	0.038	4.31	relax of purifying selection	-3006.8	35	6084.5	0.00 (87.59%)	0.88 (12.03%)	791.81 (0.38%)	0.02 (87.59%)	0.95 (12.03%)	14.12 (0.38%)	-3008.9	34	6086.8	0.02 (88.99%)	1.00 (10.73%)	655.95 (0.29%)	0.02 (88.99%)	1.00 (10.73%)	655.95 (0.29%)
